# Supplementary material for: Metagenome-assembled genomes reveal microbial signatures and metabolic pathways linked to coronary artery disease
Source: mSystems. 2025 Nov 6;10(12):e00954-25. doi: 10.1128/msystems.00954-25 (PMC12710354; doi:10.1128/msystems.00954-25)
Supplement: Supplemental Tables — Tables S1 to S10. [file msystems.00954-25-s0002.xlsx]

## Sheet: Detail
Supplemantary tables:
Table S1	Basic characteristics of all the participants in the study
Table S2	Metadata of metagenomic samples
Table S3	Relative abundance table of all taxonomic species identified from MetaPhlAn4
Table S4	Qaulity assessment results of the co-assembly MAGs
Table S5	Relative abundance (%) of co-assembly MAGs found in the cases.
Table S6	Relative abundance (%) of co-assembly MAGs found in the control samples.
Table S7	Qaulity assessment results of the individual-assembly MAGs
Table S8	Relative abundance (%) of individual-assembly MAGs across all samples
Table S9	Genome-wide comparative genomic analysis of individual-assembly MAGs
Table S10	Metadata of public database strains

## Sheet: Table S1
Table S1. Basic characteristics of all the participants in the study
		Overall	Case	Control	p-value
		(N=1 585)	(N=14)	(N=1 571)
Sex (%)	Female	485 (30.6%)	1 (7.2%)	484 (30.8%)	0.036
	Male	1 100 (69.4%)	13 (92.8%)	1 087 (69.2%)
Age (years), mean ± SD		46.3±8.6	52.4±9.5	46.2±8.6	0.01
BMI (kg/m), mean ± SD		24.2±3.2	24.7±3	24.2±3.3	0.568
TG (mg/dL), mean ± SD		123.4±72.4	109.5±27.6	123.6±72.6	0.098
HDL-C (mg/dL), mean ± SD		56.3±13.9	51.5±12.4	56.4±14	0.204
Glucose (mg/dL), mean ± SD		98.3±17.9	97.2±11.1	98.3±18	0.832
SBP (mmHg), mean ± SD		112±12.9	110.8±9.7	111±12.8	0.964
DBP (mmHg), mean ± SD		72.13±9.6	72.7±7	72.1±9.6	0.833
HCRP mg/L		0.1±0.3	0±0	0.1±0.3	0
CRP mg/L		0.41±0.49	0.6±0.5	0.4±0.5	0.286
Abbreviations: BMI, body mass index; TG, triglyceride; HDL-C, high-density lipoprotein cholesterol; SBP, systolic blood pressure; DBP, diastolic blood pressure; HCRP, high-sensitivity C-reactive protein; CRP,C-reactive protein

## Sheet: Table S2
Table S2. Metadata of metagenomic samples
Sample_ID	Group	sex	age	Raw reads	Processed reads
KR_0001	Case	Male	62	48788554	37864214
KR_0002	Case	Male	70	101822812	81691059
KR_0003	Case	Male	49	35116844	33745616
KR_0004	Case	Male	55	36377858	35099585
KR_0005	Case	Male	52	40550430	38481973
KR_0006	Case	Male	64	43327254	34349395
KR_0007	Case	Male	57	48581898	46328742
KR_0008	Case	Male	52	41819406	39684166
KR_0009	Case	Male	40	44948256	40876620
KR_0010	Case	Male	42	47699532	39631897
KR_0011	Case	Female	65	38577418	29038597
KR_0012	Case	Male	53	47985832	37784151
KR_0013	Case	Male	43	41288948	39529670
KR_0014	Case	Male	40	51927806	43661830
KR_0015	Control	Male	54	49478032	38399342
KR_0016	Control	Male	67	45980518	41004858
KR_0017	Control	Male	52	44107104	41786205
KR_0018	Control	Male	53	36736550	29941358
KR_0019	Control	Female	62	47634864	39919377
KR_0020	Control	Male	50	48964834	46007401
KR_0021	Control	Male	40	88842488	80033798
KR_0022	Control	Male	44	48362288	46258841
KR_0023	Control	Female	65	50418584	35811881
KR_0024	Control	Male	50	37299476	29469273
KR_0025	Control	Male	41	46461308	40985281
KR_0026	Control	Male	53	35274440	27601899
KR_0027	Control	Male	64	45048520	43201044
KR_0028	Control	Male	40	36828550	33739635
KR_0029	Control	Male	55	54487306	43105221
KR_0030	Control	Male	66	37158982	32161472
KR_0031	Control	Male	43	48773506	40966074
KR_0032	Control	Male	40	34989924	33457276
KR_0033	Control	Male	42	42271144	35693873
KR_0034	Control	Male	51	41583678	38184928
KR_0035	Control	Male	55	35839344	27400334
KR_0036	Control	Male	64	42336654	35244313
KR_0037	Control	Male	41	33289838	25533908
KR_0038	Control	Male	64	51463872	45052478
KR_0039	Control	Male	66	60687736	53422587
KR_0040	Control	Male	51	36775630	31591303
KR_0041	Control	Male	56	40281184	38652753
KR_0042	Control	Male	55	35281720	32974486

## Sheet: Table S3
Table S3.Relative abundance table of all taxonomic species identified from MetaPhlAn4
Sample_ID	Akkermansia muciniphila_B	Blautia hansenii	Enterocloster clostridioformis	Latilactobacillus sakei	Hungatella effluvii	Enterocloster lavalensis	Klebsiella michiganensis	CAG-1427 sp000435475	Mediterraneibacter sp014287475	Cutibacterium acnes	Streptococcus koreensis	Anaerostipes hadrus_A	Dielma fastidiosa	BX12 sp014333425	Avimonas_A narfia	Bacteroides cutis	Brachyspira aalborgi	Butyribacter sp000436755	Butyrivibrio_A crossotus	BX7 sp014384765	CAG-103 sp900317855	CAG-177 sp000431775	CAG-245 sp900552135	CAG-269 sp000431335	CAG-269 sp900754285	CAG-313 sp003539625	CAG-448 sp003150135	CAG-492 sp000434015	CAG-83 sp900547745	Choladousia sp902363665	Christensenella hongkongensis	Cloacibacillus porcorum	Clostridium_AP sp000509125	Copromorpha sp905193765	Cryptobacteroides sp000431015	Desulfovibrio porci	Desulfovibrio sp900319575	Duodenibacillus sp900544335	Dysosmobacter sp900115635	Ellagibacter isourolithinifaciens	Enterobacter cloacae_M	Enterobacter roggenkampii	Eubacterium_R sp000433975	Faecousia sp900544945	Fimadaptatus sp900553645	HGM13006 sp900757695	HGM13222 sp900757485	Holdemania sp900120005	Hydrogenoanaerobacterium sp014384885
KR_0001	0.00249	0	0	0	0	0	0	0	0	0.0021	0	0	0	0	0	0.0138	0	0	0	0.00268	0	0	0	0	0	0	0	0	0	0.00598	0	0.00527	0	0	0	0	0	0	0.00064	0	0	0	0	0	0	0	0	0	0
KR_0002	0	0	0	0	0	0	0	0.01516	0.01351	0.00266	0.00199	0	0	0	0	0	0	0	0	0	0	0	0	0	0	0	0	0	0	0	0	0	0	0	0	0	0	0	0	0	0	0	0	0	0	0	0	0	0
KR_0003	0	0	0.00951	0	0	0.00467	0	0	0	0	0.00603	0	0	0	0	0	0	0.04086	0	0	0	0	0	0	0	0	0	0.00161	0	0	0	0	0	0	0	0	0	0	0	0	0	0	0	0	0	0	0	0	0
KR_0004	0	0	0	0	0	0	0	0	0	0	0	0	0	0	0	0	1.10774	0	0	0	0	0.02968	0.23292	0.0955	0	0.01019	0	0	0	0	0	0	0	0	0	0	0	0.15695	0	0	0	0	0	0	0	0	0	0	0
KR_0005	0.38001	0.13381	0.09426	0.0698	0.01565	0.01491	0.01302	0	0	0	0	0	0	0	0	0	0	0	0	0	0	0	0	0	0	0	0	0	0	0	0	0	0	0	0	0	0	0	0	0	0	0	0	0	0	0	0	0	0
KR_0006	0.00114	0	0	0	0	0	0	0	0	0	0	0	0	0	0	0	0	0	0	0	0	0	0	0	0	0	0	0.03007	0	0	0	0	0.03659	0	0	0	0	0	0	0	0	0	0	0	0	0	0	0	0
KR_0007	0	0	0	0	0	0	0	0	0	0	0	0	0.00061	0	0	0	0	0	0	0	0	0	0	0	0	0	0	0	0	0	0	0	0	0	0	0	0	0	0	0	0	0	0	0	0	0	0	0	0
KR_0008	0	0	0	0	0	0	0	0.05372	0	0	0	0	0	0.00052	0	0	0	0	0	0	0	0	0.0124	0	0.00826	0	0	0	0	0	0	0	0	0	0	0.02077	0	0	0.00082	0	0	0	0	0	0	0	0.00026	0	0
KR_0009	0	0	0	0	0	0	0	0	0	0	0	0.06936	0.00373	0.00094	0	0	0	0	0	0	0	0	0	0	0	0	0	0	0	0	0	0	0	0	0	0	0	0	0	0	0	0	0	0	0	0	0	0	0
KR_0010	0	0	0	0.01061	0	0	0	0	0	0	0	0	0	0	0	0	0	0	0	0	0	0	0	0	0	0	0	0	0	0	0	0	0	0	0	0	0	0	0	0	0	0	0	0	0	0	0	0	0
KR_0011	0	0	0	0	0	0	0	0	0	0	0	0	0	0.00521	0.00673	0	0	0.00108	0	0	0	0	0	0	0.02242	0	0	0	0	0	0	0	0	0	0	0	0	0	0	0	0	0	0	0	0	0	0	0	0
KR_0012	0	0	0	0	0	0	0	0	0	0	0	0	0	0	0	0	0	0	0	0	0	0	0	0	0	0	0	0	0	0	0	0	0	0	0	0	0	0	0	0	0.00718	0.06277	0	0	0	0	0	0	0
KR_0013	0.01679	0.00989	0	0	0	0	0	0	0	0	0	0	0	0	0	0	0	0	0.14396	0	0	0	0	0.1891	0	0	0	0	0	0	0	0	0	0	0	0.23327	0	0	0	0	0	0	0	0	0	0	0	0	0
KR_0014	0	0	0	0	0	0	0	0	0.01096	0	0	0.10565	0	0	0	0	0	0	0	0	0	1.93057	0	0.02345	0.03536	0	0	0	0.38786	0	0.01169	0	0	0	0	0.00679	0.05289	0	0	0	0	0	0	0.09173	0	0	0.00306	0	0.00474
KR_0015	0	0	0	0	0.00154	0	0	0	0.1249	0	0	0	0	0	0.00333	0	0	0	0	0	6.14805	0	0	0	0	0	0	0	0	0	0	0	0	0	0	0	0	0	0	0	0	0	0	0	0	0	0	0.01233	0
KR_0016	0	0	0	0	0	0	0	0	0	0	0	0	0	0	0	0	0	0	0	0	0	0	0	0	0	0	0	0	0	0	0	0	0.00228	0	0	0	0.57898	0	0	0	0	0	0	0	0	0	0	0	0
KR_0017	0	0	0	0	0	0	0	0	0	0	0	0	0	0	0	0	0	0	0.09948	0	0.01155	0.02387	0	0	0	0.00812	0.07734	0	0	0	0	0	0	0.01399	0	0	0	0.01363	0.00039	0.01045	0	0	0	0.00434	0.00978	0	0	0	0
KR_0018	0	0	0	0.26427	0	0	0	0	0	0.01005	0	0.04573	0	0	0	0.01509	0.09578	0	0	0	0	0	0	0	0	0	0	0	0	0.02277	0	0.00256	0	0.08928	1.38999	0	0	0	0	0.09276	0	0	0	0	0.01389	0	0	0	0
KR_0019	0	0	0	0	0	0	0	0	0	0	0	0	0	0	0	0	0	0	0	0	0	0	0	0	0	0	0	0	0	0	0.00051	0	0	0	0	0	0	0	0	0	0	0	0	0	0	0	0	0	0
KR_0020	0	0	0	0	0	0	0	0	0	0.00078	0	0	0	0	0	0	0	0	0	0	0	0	0	0	0	0	0	0	0	0	0	0	0	0	0	0	0	0	0	0	0	0	0	0	0	0	0	0	0
KR_0021	0	0.06592	0.00212	0	0.13498	0	0.06537	0	0	0	0	0	0	0	0	0	0	0	0	0	0	0	0	0	0	0	0	0	0	0	0	0	0	0	0	0	0	0	0	0	0.01354	0.00155	0	0	0	0	0	0	0
KR_0022	0	0	0	0	0	0	0	0	0	0	0	0	0	0	0	0	0	0	0	0	0	0	0	0	0	0	0	0	0	0	0	0	0	0	0	0	0	0	0	0	0	0.00239	0	0	0	0	0	0.01454	0
KR_0023	0	0	0	0	0	0	0	0	0	0	0	0	0	0	0	0	0	0	0	0	0	0	0	0	0	0	0	0	0	0	0	0	0	0	0	0	0	0	0	0	0	0	0	0	0	0.01282	0	0	0
KR_0024	0	0	0	0	0	0	0	0	0	0	0	0	0	0	0	0	0	0.01017	0	0	0	0	0.01482	0	0	0	0	0	0	0	0	0	0	0	0	0	0.75742	0	0	0	0	0	0	0	0	0	0	0	0
KR_0025	0	0	0	0	0	0	0	0	0	0	0	0	0	0	0	0	0	0	0	0	0	0	0	0	0	0	0	0	0	0	0	0	0	0	0	0	0	0	0	0	0	0	0.0499	0	0	0	0	0	0
KR_0026	0	0	0	0	0	0	0	0	0	0	0	0	0	0	0	0.02176	0	0	0	0	0	0	0	0	0	0.0204	0.01922	0.15231	0.01866	0	0	0	0	0	0	0	0	0.00695	0.0012	0	0	0	0.14894	0.01139	0	0	0	0	0
KR_0027	0	0	0	0.05771	0	0	0	0	0	0	0	0	0	0	0	0	0	0	0.08864	0.01012	0.01949	0	0	0	0	0.0086	0.04116	0.0584	0	0	0	0	0	0	0.72352	0	0.39029	0	0	0.00174	0	0	0	0.12267	0	0	0	0	0
KR_0028	0	0.04098	0	0	0	0	0	0.00412	0.00555	0	0	0.04927	0	0	0	0	0	0	0	0	0	0	0	0	0	0	0	0	0	0	0	0	0	0	0	0	0	0	0	0	0	0	0	0	0	0	0	0.01782	0
KR_0029	0	0	0	0	0	0	0	0	0	0	0	0	0	0	0	0	0	0	0.36291	0	0.19284	0	0	0	0.00231	0	0	0	0	0	0	0	0	0	0	0	0	0	0	0	0	0	0	0	0	0	0	0	0
KR_0030	0	0	0	0	0	0	0	0	0	0	0	0	0	0	0	0	0	0	0	0	0	0	0	0.00322	0	0	0	0	0	0	0	0	0	0	0	0	0	0	0	0	0	0	0.2479	0	0.02303	0	0	0	0
KR_0031	0	0	0	0	0	0.00391	0.00143	0	0	0	0	0	0.00878	0.01614	0.00013	0	0	0	0	0	0	0	0	0	0	0	0	0	0	0	0.0005	0.00184	0.12301	0	0	0	0	0	0	0	0.00043	0	0	0	0	0	0	0	0
KR_0032	0	0	0	0	0	0	0	0	0	0	0	0	0	0	0	0	0.08794	0	0	0	0	0	0	0	0	0	0.04948	0	0	0.00843	0	0	0	0.01849	0	0	0	0	0	0	0.07406	0	0.66623	0	0.02253	0	0	0	0.00012
KR_0033	0	0	0	0	0	0	0.01096	0	0	0	0.00273	0	0	0	0	0	0	0.00211	0	0.00352	0	0	0	0	0	0	0	0	0.39959	0	0	0	0	0	0	0	0	0	0	0	0	0	0	0	0	0.00076	0.00115	0	0
KR_0034	0	0	0	0	0	0	0	0	0	0	0	0	0	0	0	0	0	0	0	0	0	0	0	0	0	0	0	0	0	0	0	0	0	0	0	0	0	0	0	0	0	0	0	0	0	0	0	0	0
KR_0035	0	0	0	0	0	0	0	0	0	0	0.04007	0	0	0	0	0	0	0	0	0	0	0	0	0	0	0	0	0	0	0.04558	0	0	0	0.14207	0.43526	0	0	0	0	0.32432	0	0.00323	0	0	0	0	0	0	0
KR_0036	0	0	0	0	0	0.00217	0	0	0	0	0	0	0	0	0	0	0	0	0	0	0	0	0	0	0	0	0	0	0	0	0	0	0	0	0	0	0	0	0	0	0	0	0	0	0	0	0	0	0
KR_0037	0	0	0.22534	0	0.06036	0	0	0	0	0	0	0	0	0	0	0	0	0	0	0	0	0	0	0	0	0	0	0	0	0	0	0	0.45875	0	0	0	0	0	0	0	0	0	0	0	0	0	0	0	0
KR_0038	0	0	0	0	0	0	0	0	0	0	0	0	0	0	0	0.01085	0	0	0	0	0	0.18683	0	0	0	0	0	0	0	0	0	0	0	0	2.06774	0.01201	0	0.03127	0	0	0	0	0	0	0	0.01926	0	0	0
KR_0039	0	0	0	0	0	0	0	0	0	0	0	0	0.00069	0	0.00021	0	0	0	0	0.00123	0	0	0.05473	0	0	0	0	0	0	0	0	0	0	0	0	0	0	0	0	0	0	0	0	0	0	0.00572	0.00283	0	0.03003
KR_0040	0	0	0	0	0	0	0	0	0	0	0	0	0	0	0	0	0	0	0	0	0	0	0	0	0	0	0	0	0.15042	0	0.00721	0.00061	0	0	0	0	0	0	0	0	0	0	0	0	0	0	0	0	0.01495
KR_0041	0	0	0	0	0	0	0	0.02288	0	0	0	0	0	0	0	0	0	0	0	0	0	0	0	0	0	0	0	0	0	0	0	0	0	0	0	0	0	0	0	0	0	0	0	0	0	0	0	0.00277	0
KR_0042	0	0	0	0	0	0	0	0	0	0	0	0	0	0	0	0	1.57809	0	0	0	0	0	0	0	0	0	0	0	0	0	0	0	0	0	0	0	0	0	0	0	0	0	0	0	0	0	0	0	0
[truncated: 471 more columns]

## Sheet: Tablse S4
Table S4. Qaulity assessment results of the co-assembly MAGs
MAG_ID	Marker_lineage	# genomes	# markers	# marker sets	0	1	2	3	4	5+	Completeness	Contamination
Case_CM_02	c__Spirochaetia (UID2496)	72	215	125	4	211	0	0	0	0	96.8	0
Case_CM_08	o__Clostridiales (UID1120)	304	250	143	33	206	11	0	0	0	92.54	5.42
Case_CM_16	k__Bacteria (UID2982)	88	229	147	7	220	2	0	0	0	95.24	1.36
Case_CM_18	k__Bacteria (UID2565)	2921	152	93	3	149	0	0	0	0	97.85	0
Case_CM_22	o__Bacteroidales (UID2617)	213	406	265	37	352	16	1	0	0	95.48	4.28
Case_CM_25	p__Firmicutes (UID1022)	100	295	158	10	280	5	0	0	0	98.42	1.94
Case_CM_26	k__Bacteria (UID2569)	434	278	186	12	232	33	1	0	0	94.04	6.3
Case_CM_28	k__Bacteria (UID203)	5449	103	57	9	75	19	0	0	0	93.94	9.47
Case_CM_29	p__Proteobacteria (UID3887)	1487	256	161	11	228	17	0	0	0	94.1	6.86
Case_CM_34	o__Clostridiales (UID1212)	172	263	149	25	219	16	3	0	0	90.51	7.91
Case_CM_36	o__Bacteroidales (UID2716)	92	487	270	29	435	21	2	0	0	93.89	4.31
Case_CM_39	o__Selenomonadales (UID1024)	64	334	167	7	315	11	1	0	0	98.15	4.06
Case_CM_40	o__Clostridiales (UID1212)	172	263	149	31	224	8	0	0	0	91.07	3.49
Case_CM_41	p__Proteobacteria (UID3887)	1487	256	161	4	227	25	0	0	0	97.52	8.8
Case_CM_44	k__Bacteria (UID203)	5449	104	58	5	83	16	0	0	0	93.1	8.62
Case_CM_45	p__Firmicutes (UID1022)	100	295	158	3	274	17	1	0	0	98.1	6.61
Case_CM_51	k__Bacteria (UID2329)	174	149	89	27	114	8	0	0	0	94.38	6.97
Control_CM_02	o__Clostridiales (UID1120)	304	250	143	17	220	13	0	0	0	94.81	5.91
Control_CM_03	c__Clostridia (UID1118)	387	223	124	7	213	3	0	0	0	95.97	1.28
Control_CM_12	k__Bacteria (UID2982)	88	229	147	16	204	9	0	0	0	94.75	3.88
Control_CM_16	c__Spirochaetia (UID2496)	72	215	125	10	202	3	0	0	0	97.1	1.07
Control_CM_18	k__Bacteria (UID2328)	3167	126	75	12	113	0	1	0	0	96.24	2.67
Control_CM_22	o__Bacteroidales (UID2657)	160	492	269	35	413	41	3	0	0	93.79	8.71
Control_CM_28	o__Selenomonadales (UID1024)	64	334	167	11	315	8	0	0	0	96.84	3.35
Control_CM_34	o__Clostridiales (UID1212)	172	263	149	38	205	20	0	0	0	93.66	7.61
Control_CM_39	p__Firmicutes (UID1022)	100	295	158	0	286	9	0	0	0	100	2.5
Control_CM_38	o__Lactobacillales (UID374)	471	350	191	1	341	8	0	0	0	99.48	0.98
Control_CM_43	o__Clostridiales (UID1212)	172	263	149	38	215	10	0	0	0	93.37	4.25
Control_CM_48	o__Lactobacillales (UID544)	293	475	267	27	431	17	0	0	0	96.71	3.15
Control_CM_50	p__Proteobacteria (UID3887)	1487	256	161	5	235	16	0	0	0	97.52	4.4
Control_CM_51	k__Bacteria (UID203)	5449	104	58	11	74	18	1	0	0	93.65	7.52
Abbreviation. CM; co-assembly MAG

## Sheet: Table S5
Table S5. Relative abundance (%) of MAGs found in the Cases.
MAG_ID	classification	KR_0009	KR_0008	KR_0011	KR_0014	KR_0012	KR_0010	KR_0001	KR_0006	KR_0002	KR_0004	KR_0007	KR_0013	KR_0003	KR_0005
Case_CM_02	p__Spirochaetota;c__Brachyspirae;o__Brachyspirales;f__Brachyspiraceae;g__Brachyspira;s__Brachyspira aalborgi	0.000594435	0.000606448	0.000251315	0.000190657	0.000189575	0.000176842	0.000261139	0.000218451	0.000328236	1.19654	0.000247702	0.000603828	0.000306171	0.000386875
Case_CM_08	p__Bacillota_A;c__Clostridia;o__Christensenellales;f__CAG-138;g__PeH17;s__PeH17 sp000435055	0.00499771	0.513089	0.00229383	0.315785	0.00170324	0.00106769	0.028742	0.0115695	0.00254658	0.181544	0.000266891	0.00309691	0.0035536	0.000504998
Case_CM_16	p__Verrucomicrobiota;c__Verrucomicrobiae;o__Verrucomicrobiales;f__Akkermansiaceae;g__Akkermansia;s__Akkermansia muciniphila	0.204563	0.0809122	0.0168791	2.68568	0.173999	0.0208858	0.0198354	0.0185771	0.0250325	0.0260756	0.030446	0.0310442	0.0231727	0.122678
Case_CM_18	p__Pseudomonadota;c__Alphaproteobacteria;o__RF32;f__CAG-239;g__Scatacola_A;s__Scatacola_A faecigallinarum	0.000873023	0.00122777	0.000813813	0.0214587	0.000737041	0.000363352	0.000938317	0.00123145	0.000402085	0.00102382	0.000363428	2.0038	0.00132639	0.000625732
Case_CM_22	p__Bacteroidota;c__Bacteroidia;o__Bacteroidales;f__Barnesiellaceae;g__Barnesiella;s__Barnesiella intestinihominis	1.29605	0.682152	0.0155315	0.0263017	0.0295022	0.0165971	0.558918	0.283418	0.0527352	0.281836	0.0542356	0.0347109	0.0418533	0.0257718
Case_CM_25	p__Bacillota_C;c__Negativicutes;o__Veillonellales;f__Dialisteraceae;g__Dialister;s__Dialister sp002320515	0.805025	0.24673	0.174597	7.26585	0.103577	0.0620744	0.0349604	0.304976	0.00765629	0.678736	0.00392112	0.0176856	0.0214978	0.0266255
Case_CM_26	p__Bacteroidota;c__Bacteroidia;o__Bacteroidales;f__Marinifilaceae;g__Odoribacter;s__Odoribacter splanchnicus	0.588624	0.285577	0.0197058	0.051072	0.0593535	0.0153987	0.698824	0.257988	0.296058	0.102143	0.0767062	0.149675	0.0314231	0.055349
Case_CM_28	p__Bacillota_A;c__Clostridia;o__Lachnospirales;f__Lachnospiraceae;g__Anaerostipes;s__Anaerostipes hadrus	0.529113	0.0991877	0.429131	0.487259	1.26195	4.76622	0.286476	0.18595	0.495417	0.0377855	0.029062	0.12908	1.51053	0.286272
Case_CM_29	p__Pseudomonadota;c__Gammaproteobacteria;o__Burkholderiales;f__Burkholderiaceae_A;g__Sutterella;s__Sutterella wadsworthensis	0.398099	0.771192	0.000510111	0.00127827	0.00196396	0.000674648	0.00993588	0.0042646	0.00782455	0.154961	3.3844	0.141123	0.00853374	1.5986
Case_CM_34	p__Bacillota_A;c__Clostridia;o__Lachnospirales;f__Lachnospiraceae;g__Eubacterium_F;s__Eubacterium_F sp003491505	0.107116	0.185241	0.248207	0.348461	0.10796	0.043909	0.323506	0.144215	1.16502	0.0685196	0.0927477	0.0855819	0.0256848	0.0185154
Case_CM_36	p__Bacteroidota;c__Bacteroidia;o__Bacteroidales;f__Bacteroidaceae;g__Prevotella;s__Prevotella rara	0.172331	0.319202	0.282468	0.0405298	0.0364523	0.0326776	0.0590231	0.135478	11.523	1.53575	0.172076	0.228884	0.149486	0.0365671
Case_CM_39	p__Bacillota_C;c__Negativicutes;o__Acidaminococcales;f__Acidaminococcaceae;g__Phascolarctobacterium_A;s__Phascolarctobacterium_A succinatutens	0.0430313	0.430416	0.069452	0.0627925	0.0400162	0.0555329	2.45535	0.826271	0.828421	0.757293	1.53197	0.256505	0.155595	0.0464131
Case_CM_40	p__Bacillota_A;c__Clostridia;o__Oscillospirales;f__Acutalibacteraceae;g__UBA737;s__UBA737 sp002431945	0.060214	0.118407	0.42205	0.313971	0.0643741	0.0262626	3.30899	0.0573877	0.0832614	0.192935	0.0250469	0.0557158	0.0211181	0.0119335
Case_CM_41	p__Pseudomonadota;c__Gammaproteobacteria;o__Burkholderiales;f__Burkholderiaceae_A;g__Sutterella;s__Sutterella wadsworthensis_A	0.0464906	0.235046	0.0102893	0.0364134	0.0173753	0.0381838	0.188042	0.203726	0.0931321	0.859106	0.125327	7.76737	0.038421	0.0248007
Case_CM_44	p__Bacillota_A;c__Clostridia;o__Oscillospirales;f__Acutalibacteraceae;g__Fimenecus;s__Fimenecus sp000432435	0.0299912	1.21126	5.95309	0.473525	0.0145306	0.0340859	0.134904	0.0464719	0.280916	0.140909	0.214489	0.187702	0.67512	0.0169505
Case_CM_45	p__Bacillota_C;c__Negativicutes;o__Selenomonadales;f__Selenomonadaceae;g__Megamonas;s__Megamonas funiformis	0.0376197	0.298658	0.0343311	0.068695	0.0228018	0.0496843	0.0465565	0.156411	0.285596	0.0912696	2.03178	0.224614	0.29255	0.0509797
Case_CM_51	p__Fusobacteriota;c__Fusobacteriia;o__Fusobacteriales;f__Fusobacteriaceae;g__Fusobacterium_A;s__Fusobacterium_A mortiferum	0.0108788	0.0582986	0.0210995	0.0191455	0.0271585	0.0360369	0.0227925	0.138697	0.0418729	0.018211	5.57575	0.503916	0.143454	0.0242438
	unmapped	95.6644	94.4628	92.2993	87.7816	98.0364	94.8002	91.8219	97.2232	84.8107	93.6754	86.6512	88.1789	96.8564	97.6528
Abbreviation. CM; co-assembly MAG

## Sheet: Table S6
Table S6. Relative abundance (%) of MAGs found in the Control samples.
MAG_ID	Classfication	KR_0042	KR_0032	KR_0028	KR_0017	KR_0033	KR_0040	KR_0031	KR_0034	KR_0015	KR_0030	KR_0039	KR_0024	KR_0025	KR_0021	KR_0018	KR_0029	KR_0037	KR_0026	KR_0035	KR_0023	KR_0036	KR_0016	KR_0038	KR_0019	KR_0041	KR_0027	KR_0020	KR_0022
Control_CM_02	p__Bacillota_A;c__Clostridia;o__Christensenellales;f__CAG-138;g__PeH17;s__PeH17 sp000435055	0.00498352	0.00744897	0.000786373	0.0790538	0.0183377	0.00268054	0.00274758	0.00113176	0.00326385	0.00232441	1.2667	0.00997385	0.000515191	0.00222674	0.0351838	0.000929781	0.000920732	0.0423215	0.0105924	0.00298487	0.00253323	0.00061323	0.059607	0.00107152	0.0548322	0.0306999	0.000833962	0.000799864
Control_CM_03	p__Bacillota_A;c__Clostridia;o__Christensenellales;f__CAG-138;g__Phil1;s__Phil1 sp001940855	0.0105744	0.0110922	0.00353329	0.0229725	0.0382953	0.00829032	0.00311664	0.00280052	0.00967802	0.0101605	2.82305	0.00907562	0.00235729	0.00370076	0.035699	0.00352404	0.00912782	0.0477471	0.00980902	0.0088941	0.00418984	0.00159618	0.0557935	0.00276844	0.0111251	0.121156	0.0019924	0.00175747
Control_CM_12	p__Verrucomicrobiota;c__Verrucomicrobiae;o__Verrucomicrobiales;f__Akkermansiaceae;g__Akkermansia;s__Akkermansia muciniphila	0.0996228	0.00555123	0.00402803	0.0123663	1.01018	0.00674016	0.00689657	0.00293098	0.00471775	0.00670909	1.03339	0.00808798	0.00402634	0.0262514	0.0150494	0.00656039	0.00610515	0.00438286	0.0117417	0.00538015	0.0135654	0.182239	0.00419763	0.00833117	0.00641142	0.00438841	0.0120029	0.0102392
Control_CM_16	p__Spirochaetota;c__Brachyspirae;o__Brachyspirales;f__Brachyspiraceae;g__Brachyspira;s__Brachyspira aalborgi	1.45553	0.0762787	0.0120427	0.00447658	0.00527523	0.00136835	0.00274158	0.0074406	0.00277377	0.0036542	0.00376045	0.00302864	0.00145617	0.0184324	0.0952233	0.00133029	0.00882459	0.00143881	0.00321251	0.00322828	0.0035158	0.00397665	0.00266502	0.00635121	0.00420323	0.00122878	0.00378595	0.00838813
Control_CM_18	p__Bacillota;c__Bacilli;o__RF39;f__UBA660;g__CAG-417;s__CAG-417 sp000432835	0.0318077	0.0301578	0.0638225	0.0481934	0.0251255	0.0449538	0.00942172	0.019201	3.45205	0.104707	0.0609137	0.0517848	0.0447605	0.0050611	0.132318	0.0209661	0.0140476	0.0177907	0.0439598	0.0180369	0.120203	0.0260859	0.0290355	0.00786969	0.0150603	0.0404131	0.0201165	0.0327015
Control_CM_22	p__Bacteroidota;c__Bacteroidia;o__Bacteroidales;f__Bacteroidaceae;g__Paraprevotella;s__Paraprevotella clara	1.3805	0.398093	1.52276	0.426932	0.352644	0.362326	0.178555	0.44953	0.174139	0.632128	5.02984	0.832832	0.102407	0.117328	0.145631	0.230982	0.683649	0.296254	0.0368716	0.579997	0.123144	0.677117	0.209311	0.24508	0.151159	0.179262	0.285038	0.736905
Control_CM_28	p__Bacillota_C;c__Negativicutes;o__Acidaminococcales;f__Acidaminococcaceae;g__Phascolarctobacterium;s__Phascolarctobacterium faecium	0.30439	0.00617757	2.25952	0.00744723	0.0280693	0.0112076	5.104	0.22008	0.0057348	0.0139597	0.00555196	0.0310763	0.0406288	0.00191639	0.00925832	0.00524174	1.74787	0.0128985	0.00830606	0.02649	0.0066025	0.0098638	0.00595621	0.0938501	0.0996515	0.00968141	0.00255144	0.0651291
Control_CM_34	p__Bacillota_A;c__Clostridia;o__Oscillospirales;f__Acutalibacteraceae;g__Eubacterium_R;s__	0.0593083	0.0354783	0.0594146	0.029345	0.0355426	0.0218587	0.0209944	0.0351221	2.88898	0.0460485	0.0794185	0.0299801	0.0089729	0.0192837	0.0269037	0.0165644	0.0560864	0.0156067	0.0456095	0.0594768	0.0166934	0.011836	0.0215779	0.0304458	0.0267826	0.0249295	0.00726146	0.0800728
Control_CM_38	p__Bacillota;c__Bacilli;o__Lactobacillales;f__Lactobacillaceae;g__Ligilactobacillus;s__Ligilactobacillus ruminis	0.0259953	1.23889	0.218133	0.0405545	0.010868	0.121534	0.00108018	0.0228841	0.00205421	0.016356	0.0100042	0.10751	0.40795	0.0161717	0.108533	0.0742561	0.0513663	0.167377	4.40368	0.148774	0.0734647	0.435816	0.118612	0.0057759	0.0806987	0.110877	0.00426527	0.00135253
Control_CM_39	p__Bacillota_C;c__Negativicutes;o__Selenomonadales;f__Selenomonadaceae;g__Megamonas;s__Megamonas funiformis	0.0257102	0.924643	0.00598811	0.0141498	0.632467	4.06649	35.1045	2.40161	0.00600221	0.0193197	0.479761	0.017393	0.00347305	0.00761085	0.14331	0.0421315	0.0202355	0.318684	0.0124632	0.0118473	0.00839541	0.0208192	0.010273	0.0344069	0.0166437	0.0252278	0.0294702	0.413773
Control_CM_43	p__Bacillota_A;c__Clostridia;o__Oscillospirales;f__Acutalibacteraceae;g__Ruminococcus_E;s__Ruminococcus_E sp003526955	0.0577278	0.016862	0.0207096	0.0185943	0.18039	0.606585	0.00353652	0.0037738	1.91194	0.0193434	0.00987663	0.0941324	0.00357968	0.00439926	0.150245	0.00537182	0.00380979	0.0351639	0.00978569	0.0293701	0.00412838	0.00261824	0.0106775	0.29639	0.00541499	0.0170811	0.00312869	0.0115396
Control_CM_48	p__Bacillota;c__Bacilli;o__Lactobacillales;f__Streptococcaceae;g__Streptococcus;s__Streptococcus pasteurianus	0.0256136	0.00823873	0.0109602	0.0142953	0.0109689	0.00720731	0.0183435	0.00367533	0.0109729	0.0130278	0.00840537	0.0135956	0.00925323	0.0189707	0.0337881	0.00824982	0.0622836	0.00626124	0.053692	0.022398	0.00525475	0.00292384	0.00764448	0.0166783	0.00542495	0.0059501	3.52737	0.005612
Control_CM_50	p__Pseudomonadota;c__Gammaproteobacteria;o__Burkholderiales;f__Burkholderiaceae_A;g__Sutterella;s__Sutterella wadsworthensis	0.00520151	0.0479054	1.78287	0.00993672	0.0154625	0.0105965	0.364258	0.00740128	0.0059647	0.523966	1.00892	0.066843	0.000904077	0.00871048	0.0118881	0.0203882	0.00643488	0.0370658	0.00168176	0.0045494	0.00224798	0.00372477	0.0057653	0.354245	0.246652	0.00615056	9.62568	0.731917
Control_CM_51	p__Pseudomonadota;c__Gammaproteobacteria;o__Burkholderiales;f__Burkholderiaceae_A;g__Sutterella;s__Sutterella wadsworthensis_A	0.00943754	0.945389	0.0255294	0.0253864	0.138649	0.210538	0.00831388	0.0206945	0.0137301	0.0322219	0.0175909	0.0338231	0.00248421	0.0275388	0.0581222	0.721164	0.00804258	0.0108223	0.00704109	0.442162	0.00371555	0.0278031	0.339696	0.011854	3.24289	0.0144021	0.142695	0.269265
	unmapped	96.5036	96.2478	94.0099	99.2463	97.4977	94.5176	59.1715	96.8017	91.508	98.5561	88.1628	98.6909	99.3672	99.7224	98.9989	98.8423	97.3212	98.9862	95.3415	98.6364	99.6123	98.593	99.1192	98.8849	96.0331	99.4086	86.3338	97.6305
Abbreviation. CM; co-assembly MAG

## Sheet: Table S7
Table S7. Qaulity assessment results of the individual-assembly MAGs
MAG_ID	deduplicated_MAG_group	Marker_lineage	# genomes	# markers	# marker sets	0	1	2	3	4	5+	Completeness	Contamination
Case_IM_KR_0010_concoct_bin.25	1_1	p__Proteobacteria (UID3887)	1487	255	158	0	249	6	0	0	0	100	2.76
Control_IM_KR_0037_concoct_bin.75	1_1	p__Proteobacteria (UID3887)	1487	255	158	0	252	3	0	0	0	100	0.77
Case_IM_KR_0003_concoct_bin.22	1_1	p__Proteobacteria (UID3887)	1487	255	158	0	254	1	0	0	0	100	0.11
Control_IM_KR_0042_concoct_bin.27	1_2	p__Proteobacteria (UID3887)	1487	255	158	2	248	5	0	0	0	99.16	2.14
Case_IM_KR_0014_metabat2_bin.4	1_2	p__Proteobacteria (UID3887)	1487	255	158	6	248	1	0	0	0	98.73	0.04
Control_IM_KR_0021_concoct_bin.55	1_2	p__Proteobacteria (UID3887)	1487	255	158	3	251	1	0	0	0	99.31	0.04
Case_IM_KR_0007_concoct_bin.16	2_0	p__Proteobacteria (UID3887)	1487	256	160	13	241	2	0	0	0	95.52	0.94
Case_IM_KR_0002_concoct_bin.2	3_1	p__Proteobacteria (UID3887)	1487	256	161	5	250	1	0	0	0	96.89	0.62
Control_IM_KR_0022_concoct_bin.20	3_1	p__Proteobacteria (UID3887)	1487	256	161	3	251	2	0	0	0	98.14	1.24
Control_IM_KR_0028_concoct_bin.18	4_1	p__Proteobacteria (UID3887)	1487	256	161	0	256	0	0	0	0	100	0
Case_IM_KR_0008_concoct_bin.49	4_1	p__Proteobacteria (UID3887)	1487	256	161	2	251	3	0	0	0	98.76	1.86
Control_IM_KR_0031_concoct_bin.60	4_1	p__Proteobacteria (UID3887)	1487	256	161	12	242	2	0	0	0	97.44	0.66
Control_IM_KR_0039_concoct_bin.47	4_1	p__Proteobacteria (UID3887)	1487	256	161	0	256	0	0	0	0	100	0
Control_IM_KR_0020_concoct_bin.62	4_1	p__Proteobacteria (UID3887)	1487	256	161	0	255	1	0	0	0	100	0.62
Case_IM_KR_0007_concoct_bin.27	4_1	p__Proteobacteria (UID3887)	1487	256	161	0	245	11	0	0	0	100	3.21
Control_IM_KR_0022_concoct_bin.8	4_1	p__Proteobacteria (UID3887)	1487	256	161	13	241	2	0	0	0	97.39	0.78
Case_IM_KR_0005_concoct_bin.41	4_1	p__Proteobacteria (UID3887)	1487	256	161	0	252	4	0	0	0	100	2.02
Control_IM_KR_0029_concoct_bin.10_sub	5_1	p__Proteobacteria (UID3887)	1487	256	161	6	246	4	0	0	0	96.27	2.17
Control_IM_KR_0023_concoct_bin.71	5_1	p__Proteobacteria (UID3887)	1487	256	161	15	231	9	1	0	0	91.61	4.7
Control_IM_KR_0041_maxbin2_bin.4	5_1	p__Proteobacteria (UID3887)	1487	256	161	4	251	1	0	0	0	97.52	0.62
Case_IM_KR_0004_concoct_bin.55	5_1	p__Proteobacteria (UID3887)	1487	256	161	4	243	9	0	0	0	97.52	4.59
Case_IM_KR_0013_maxbin2_bin.3	5_1	p__Proteobacteria (UID3887)	1487	256	161	3	249	4	0	0	0	98.14	2.48
Case_IM_KR_0009_concoct_bin.32	6_0	p__Proteobacteria (UID3887)	1487	256	160	2	253	1	0	0	0	98.75	0.04
Control_IM_KR_0027_concoct_bin.37	7_0	p__Proteobacteria (UID3887)	1487	256	160	3	248	5	0	0	0	98.12	1.53
Control_IM_KR_0015_concoct_bin.21	8_1	o__Clostridiales (UID1212)	172	263	149	25	233	5	0	0	0	91.64	2.04
Case_IM_KR_0010_concoct_bin.60	8_1	o__Clostridiales (UID1212)	172	263	149	21	239	3	0	0	0	93.65	2.01
Case_IM_KR_0011_concoct_bin.52	9_0	o__Clostridiales (UID1212)	172	263	149	24	234	5	0	0	0	92.52	1.83
Control_IM_KR_0034_concoct_bin.19	10_0	p__Proteobacteria (UID3887)	1487	256	160	3	250	3	0	0	0	98.12	0.1
Control_IM_KR_0033_metabat2_bin.50	11_1	k__Bacteria (UID2982)	88	229	147	10	216	3	0	0	0	95.24	0.76
Control_IM_KR_0039_concoct_bin.28	11_1	k__Bacteria (UID2982)	88	229	147	4	224	1	0	0	0	97.82	0.68
Case_IM_KR_0014_metabat2_bin.41	11_1	k__Bacteria (UID2982)	88	229	147	3	226	0	0	0	0	97.96	0
Control_IM_KR_0029_maxbin2_bin.5	12_1	f__Enterobacteriaceae (UID5121)	138	1162	336	5	1154	3	0	0	0	99.7	0.63
Case_IM_KR_0006_maxbin2_bin.9	12_1	f__Enterobacteriaceae (UID5121)	138	1162	336	1	1157	4	0	0	0	99.7	0.53
Control_IM_KR_0027_concoct_bin.43	12_1	f__Enterobacteriaceae (UID5121)	138	1162	336	0	1152	9	1	0	0	100	0.71
Control_IM_KR_0022_concoct_bin.17	12_1	f__Enterobacteriaceae (UID5121)	138	1162	336	5	1146	9	1	1	0	99.26	1.36
Case_IM_KR_0009_maxbin2_bin.10	13_1	f__Enterobacteriaceae (UID5124)	134	1173	336	1	1165	7	0	0	0	99.97	0.3
Control_IM_KR_0024_maxbin2_bin.11	13_1	f__Enterobacteriaceae (UID5124)	134	1173	336	13	1148	12	0	0	0	98.92	1.22
Control_IM_KR_0037_maxbin2_bin.14_sub	13_1	f__Enterobacteriaceae (UID5124)	134	1173	336	38	1095	39	1	0	0	96.43	3.43
Control_IM_KR_0023_metabat2_bin.25	13_1	f__Enterobacteriaceae (UID5124)	134	1173	336	35	1132	6	0	0	0	95.83	0.43
Control_IM_KR_0020_concoct_bin.18	13_1	f__Enterobacteriaceae (UID5124)	134	1173	336	1	1169	3	0	0	0	99.97	0.37
Case_IM_KR_0003_concoct_bin.67	13_1	f__Enterobacteriaceae (UID5162)	88	1207	328	66	1115	25	1	0	0	94.51	2.49
Case_IM_KR_0005_maxbin2_bin.10	13_1	f__Enterobacteriaceae (UID5124)	134	1173	336	7	1157	9	0	0	0	99.59	0.85
Control_IM_KR_0016_metabat2_bin.4	14_0	f__Enterobacteriaceae (UID5124)	134	1173	336	111	1035	24	3	0	0	90.25	2.43
Control_IM_KR_0042_concoct_bin.14	15_1	o__Bacteroidales (UID2617)	213	406	265	13	386	7	0	0	0	97.79	0.84
Control_IM_KR_0028_concoct_bin.22	15_1	o__Bacteroidales (UID2617)	213	406	265	16	389	1	0	0	0	95.99	0.02
Case_IM_KR_0009_concoct_bin.81	15_1	o__Bacteroidales (UID2617)	213	406	265	13	392	1	0	0	0	97.79	0.38
Case_IM_KR_0008_concoct_bin.53	15_1	o__Bacteroidales (UID2617)	213	406	265	16	379	11	0	0	0	95.97	3.58
Control_IM_KR_0033_concoct_bin.66	15_1	o__Bacteroidales (UID2617)	213	406	265	25	372	9	0	0	0	95.04	2.39
Control_IM_KR_0040_concoct_bin.31	15_1	o__Bacteroidales (UID2617)	213	406	265	23	381	2	0	0	0	95.14	0.39
Control_IM_KR_0031_concoct_bin.48	15_1	o__Bacteroidales (UID2617)	213	406	265	25	380	1	0	0	0	96.48	0.09
Control_IM_KR_0030_maxbin2_bin.6_sub	15_1	o__Bacteroidales (UID2617)	213	406	265	24	371	11	0	0	0	93.9	3.8
Control_IM_KR_0029_concoct_bin.44	15_1	o__Bacteroidales (UID2617)	213	406	265	17	382	7	0	0	0	96.66	1.99
Case_IM_KR_0002_concoct_bin.73_sub	15_1	o__Bacteroidales (UID2617)	213	406	265	44	347	15	0	0	0	90.78	2.87
Control_IM_KR_0038_concoct_bin.50	15_1	o__Bacteroidales (UID2617)	213	406	265	32	368	6	0	0	0	93.15	1.54
Case_IM_KR_0004_concoct_bin.8	15_1	o__Bacteroidales (UID2617)	213	406	265	12	376	18	0	0	0	96.59	3.84
Case_IM_KR_0013_concoct_bin.81	15_1	o__Bacteroidales (UID2617)	213	406	265	16	388	2	0	0	0	96.35	0.19
Control_IM_KR_0027_maxbin2_bin.11_sub	16_0	o__Bacteroidales (UID2617)	213	406	265	13	379	14	0	0	0	96.23	2.81
Case_IM_KR_0002_maxbin2_bin.12	17_0	o__Bacteroidales (UID2657)	160	492	269	43	410	39	0	0	0	91.61	8.38
Control_IM_KR_0030_maxbin2_bin.5_sub	18_1	o__Bacteroidales (UID2657)	160	491	268	41	407	38	2	2	1	91.79	6.32
Control_IM_KR_0016_maxbin2_bin.5_sub	18_1	o__Bacteroidales (UID2657)	160	491	268	34	434	21	2	0	0	95.75	4.19
Control_IM_KR_0038_maxbin2_bin.7_sub	18_1	o__Bacteroidales (UID2657)	160	491	268	23	441	26	1	0	0	96.22	6.59
Case_IM_KR_0003_concoct_bin.56	19_0	o__Bacteroidales (UID2657)	160	491	268	7	470	14	0	0	0	97.64	4.1
Case_IM_KR_0009_maxbin2_bin.13	20_1	o__Bacteroidales (UID2617)	213	406	265	39	358	9	0	0	0	94.72	1.77
Control_IM_KR_0019_maxbin2_bin.10_sub	20_1	o__Bacteroidales (UID2617)	213	406	265	39	357	10	0	0	0	94.08	1.9
Case_IM_KR_0009_maxbin2_bin.3_sub	21_1	o__Bacteroidales (UID2654)	163	485	265	27	427	31	0	0	0	95.15	5.67
Case_IM_KR_0010_concoct_bin.67	21_1	o__Bacteroidales (UID2654)	163	486	266	21	448	17	0	0	0	94.24	2.06
Control_IM_KR_0020_concoct_bin.43	21_1	o__Bacteroidales (UID2654)	163	485	265	2	480	3	0	0	0	99.25	1.13
Control_IM_KR_0042_concoct_bin.74_sub	22_0	o__Bacteroidales (UID2621)	198	427	260	55	361	11	0	0	0	94.74	3.65
Control_IM_KR_0030_concoct_bin.1	23_1	o__Bacteroidales (UID2657)	160	492	269	10	474	8	0	0	0	97.26	1.61
Case_IM_KR_0004_concoct_bin.29	23_1	o__Bacteroidales (UID2657)	160	492	269	38	448	6	0	0	0	95.44	1.43
Control_IM_KR_0017_concoct_bin.42	24_1	o__Bacteroidales (UID2657)	160	492	269	21	461	10	0	0	0	94.17	1.86
Control_IM_KR_0040_concoct_bin.43	24_1	o__Bacteroidales (UID2657)	160	492	269	29	458	5	0	0	0	92.44	0.91
Control_IM_KR_0024_concoct_bin.57	24_1	o__Bacteroidales (UID2657)	160	492	269	30	459	3	0	0	0	93.93	0.05
Control_IM_KR_0026_concoct_bin.24	24_1	o__Bacteroidales (UID2657)	160	492	269	46	443	3	0	0	0	91.23	0.65
Case_IM_KR_0006_concoct_bin.29_sub	25_1	o__Bacteroidales (UID2657)	160	492	269	27	458	7	0	0	0	95.32	1.5
Control_IM_KR_0027_concoct_bin.9_sub	25_1	o__Bacteroidales (UID2657)	160	492	269	25	461	6	0	0	0	94.84	1.26
Control_IM_KR_0025_maxbin2_bin.6	26_1	o__Bacteroidales (UID2716)	92	487	270	22	460	5	0	0	0	95.27	0.37
Case_IM_KR_0006_concoct_bin.45	26_1	o__Bacteroidales (UID2716)	92	487	270	57	424	6	0	0	0	90.68	1.87
Case_IM_KR_0007_concoct_bin.39	26_1	o__Bacteroidales (UID2716)	92	487	270	18	448	21	0	0	0	95.85	3.86
Case_IM_KR_0013_concoct_bin.30	26_1	o__Bacteroidales (UID2716)	92	487	270	3	484	0	0	0	0	98.89	0
Case_IM_KR_0001_concoct_bin.56_sub	26_2	o__Bacteroidales (UID2716)	92	487	270	49	422	13	3	0	0	90.79	2.79
Case_IM_KR_0009_concoct_bin.74	27_1	g__Prevotella (UID2724)	55	567	296	9	543	13	2	0	0	97.86	4.26
Control_IM_KR_0039_maxbin2_bin.3_sub	27_1	g__Prevotella (UID2724)	55	567	296	11	540	16	0	0	0	96.79	1.51
Control_IM_KR_0024_maxbin2_bin.2_sub	27_1	g__Prevotella (UID2724)	55	567	296	43	489	35	0	0	0	91.55	5.59
Case_IM_KR_0014_concoct_bin.77	27_1	g__Prevotella (UID2724)	55	567	296	10	529	27	1	0	0	97.79	5.11
Control_IM_KR_0025_concoct_bin.45_sub	27_1	g__Prevotella (UID2724)	55	567	296	34	501	29	2	0	1	94.12	7.94
Case_IM_KR_0012_metabat2_bin.17	27_1	g__Prevotella (UID2724)	55	567	296	41	517	9	0	0	0	90.71	1.82
Control_IM_KR_0035_concoct_bin.47_sub	27_1	g__Prevotella (UID2724)	55	567	296	14	540	13	0	0	0	96.87	3.24
Control_IM_KR_0023_metabat2_bin.28	27_1	g__Prevotella (UID2724)	55	567	296	34	487	46	0	0	0	90.69	8.23
Control_IM_KR_0036_metabat2_bin.16	27_1	g__Prevotella (UID2724)	55	567	296	31	510	26	0	0	0	94.16	4.2
Control_IM_KR_0041_concoct_bin.53	27_1	g__Prevotella (UID2724)	55	567	296	6	524	36	1	0	0	98.31	7.54
Case_IM_KR_0004_concoct_bin.69	27_1	g__Prevotella (UID2724)	55	567	296	16	531	19	1	0	0	96.96	1.98
Control_IM_KR_0030_concoct_bin.41	28_0	g__Prevotella (UID2724)	55	567	296	9	539	18	1	0	0	97.47	3.69
Control_IM_KR_0032_concoct_bin.60_sub	29_0	g__Prevotella (UID2722)	64	532	281	49	463	19	1	0	0	95.71	4.67
Control_IM_KR_0016_concoct_bin.40	30_0	o__Bacteroidales (UID2716)	92	487	270	35	441	11	0	0	0	96.77	3.52
Control_IM_KR_0027_concoct_bin.28_sub	31_0	o__Bacteroidales (UID2657)	160	492	269	63	416	13	0	0	0	91.95	2.6
Control_IM_KR_0028_maxbin2_bin.8	32_1	p__Bacteroidetes (UID2605)	350	314	208	4	296	14	0	0	0	99.17	2.16
Control_IM_KR_0033_maxbin2_bin.4	32_1	p__Bacteroidetes (UID2605)	350	314	208	9	298	7	0	0	0	96.63	2.46
Control_IM_KR_0031_metabat2_bin.17	32_1	p__Bacteroidetes (UID2605)	350	314	208	15	296	3	0	0	0	97.78	1.44
Case_IM_KR_0011_concoct_bin.26	32_1	p__Bacteroidetes (UID2605)	350	314	208	2	308	4	0	0	0	99.04	1.92
Control_IM_KR_0015_metabat2_bin.18	32_1	p__Bacteroidetes (UID2605)	350	314	208	30	259	24	1	0	0	91.23	7.07
Case_IM_KR_0014_metabat2_bin.37	32_1	p__Bacteroidetes (UID2605)	350	314	208	26	271	17	0	0	0	91.4	5.3
Control_IM_KR_0037_concoct_bin.59_sub	32_1	p__Bacteroidetes (UID2605)	350	314	208	6	298	9	1	0	0	97.84	4.35
Control_IM_KR_0041_maxbin2_bin.7	32_1	p__Bacteroidetes (UID2605)	350	314	208	1	309	4	0	0	0	99.52	1.92
Case_IM_KR_0004_concoct_bin.35	32_1	p__Bacteroidetes (UID2605)	350	314	208	4	296	14	0	0	0	98.32	2.9
Case_IM_KR_0009_maxbin2_bin.5_sub	33_1	k__Bacteria (UID203)	5449	104	58	4	81	17	2	0	0	95.69	7.55
Control_IM_KR_0015_maxbin2_bin.7_sub	33_1	p__Bacteroidetes (UID2605)	350	314	208	25	270	19	0	0	0	94.78	5.63
Case_IM_KR_0005_maxbin2_bin.9_sub	34_0	p__Bacteroidetes (UID2605)	350	314	208	7	297	10	0	0	0	98.18	3.41
Control_IM_KR_0018_concoct_bin.23	35_1	p__Bacteroidetes (UID2605)	350	316	210	29	275	12	0	0	0	91.13	2.83
Control_IM_KR_0038_concoct_bin.29	35_1	p__Bacteroidetes (UID2605)	350	316	210	18	291	7	0	0	0	92.7	1.12
Control_IM_KR_0033_metabat2_bin.43	35_2	p__Bacteroidetes (UID2605)	350	316	210	19	293	4	0	0	0	92.22	1.59
Control_IM_KR_0024_concoct_bin.27	35_2	p__Bacteroidetes (UID2605)	350	316	210	28	281	7	0	0	0	91.4	2.46
Case_IM_KR_0014_metabat2_bin.8	35_2	p__Bacteroidetes (UID2605)	350	316	210	23	286	7	0	0	0	91.75	2.46
Control_IM_KR_0026_concoct_bin.15	35_2	p__Bacteroidetes (UID2605)	350	316	210	17	291	8	0	0	0	92.38	2.34
Control_IM_KR_0018_concoct_bin.31	36_0	p__Bacteroidetes (UID2605)	350	316	210	21	272	22	1	0	0	92.72	7.39
Control_IM_KR_0038_concoct_bin.26	37_0	p__Bacteroidetes (UID2605)	350	316	210	13	288	15	0	0	0	94.83	4.85
Control_IM_KR_0042_concoct_bin.59	38_0	o__Bacteroidales (UID2716)	92	487	270	32	448	7	0	0	0	95.81	1.37
Case_IM_KR_0001_concoct_bin.7	39_0	o__Bacteroidales (UID2657)	160	492	269	23	461	8	0	0	0	95.47	1.3
Case_IM_KR_0009_concoct_bin.10_sub	40_0	k__Bacteria (UID2569)	434	278	186	45	227	6	0	0	0	90.76	2.69
Case_IM_KR_0007_maxbin2_bin.7_sub	41_1	k__Bacteria (UID2329)	174	149	89	5	144	0	0	0	0	95.51	0
Control_IM_KR_0022_concoct_bin.2	41_1	k__Bacteria (UID2329)	174	149	89	9	138	2	0	0	0	91.01	1.5
Case_IM_KR_0013_concoct_bin.24	41_1	k__Bacteria (UID2329)	174	149	89	1	144	4	0	0	0	98.88	4.49
Case_IM_KR_0005_concoct_bin.21	42_0	k__Bacteria (UID2329)	174	149	89	0	147	2	0	0	0	100	2.25
Case_IM_KR_0012_concoct_bin.57_sub	43_0	o__Clostridiales (UID1375)	50	332	124	6	316	10	0	0	0	99.04	1.7
Control_IM_KR_0032_concoct_bin.15	44_1	p__Firmicutes (UID1022)	100	295	158	0	293	2	0	0	0	100	1.27
Control_IM_KR_0033_concoct_bin.53	44_1	p__Firmicutes (UID1022)	100	295	158	17	274	4	0	0	0	93.67	2.53
Control_IM_KR_0040_concoct_bin.38	44_1	k__Bacteria (UID203)	5449	103	57	0	87	16	0	0	0	100	6.86
Control_IM_KR_0031_metabat2_bin.41	44_1	p__Firmicutes (UID1022)	100	295	158	0	294	1	0	0	0	100	0.63
Control_IM_KR_0034_concoct_bin.26	44_1	p__Firmicutes (UID1022)	100	295	158	0	292	3	0	0	0	100	1.9
Control_IM_KR_0039_concoct_bin.1	44_1	p__Firmicutes (UID1022)	100	295	158	19	271	5	0	0	0	92.17	2.85
Case_IM_KR_0007_concoct_bin.20	44_1	p__Firmicutes (UID1022)	100	295	158	4	289	2	0	0	0	98.1	0.95
Control_IM_KR_0022_concoct_bin.6	44_1	p__Firmicutes (UID1022)	100	295	158	9	282	4	0	0	0	95.92	0.87
Control_IM_KR_0039_metabat2_bin.36_sub	45_0	k__Bacteria (UID2329)	174	149	89	6	136	7	0	0	0	93.82	5.83
Case_IM_KR_0014_metabat2_bin.12	46_0	k__Bacteria (UID2329)	174	149	89	8	136	5	0	0	0	92.42	4.61
Control_IM_KR_0022_concoct_bin.22	47_0	o__Selenomonadales (UID1024)	64	334	167	8	323	3	0	0	0	96.99	0.65
Control_IM_KR_0017_concoct_bin.15	48_1	k__Bacteria (UID2372)	131	177	106	2	175	0	0	0	0	98.11	0
Control_IM_KR_0015_concoct_bin.34	48_1	k__Bacteria (UID2372)	131	177	106	10	149	16	2	0	0	93.55	3.46
Control_IM_KR_0035_concoct_bin.38_sub	48_1	k__Bacteria (UID2372)	131	177	106	10	163	4	0	0	0	96.91	1.51
Control_IM_KR_0018_concoct_bin.9	48_2	k__Bacteria (UID2372)	131	177	106	4	167	6	0	0	0	98.11	4.72
Case_IM_KR_0012_concoct_bin.1	49_0	k__Bacteria (UID2372)	131	177	106	14	158	5	0	0	0	91.35	3.02
Control_IM_KR_0033_concoct_bin.2	50_1	k__Bacteria (UID2372)	131	177	106	12	156	9	0	0	0	94.16	3.32
Control_IM_KR_0015_metabat2_bin.50	50_2	k__Bacteria (UID2372)	131	177	106	2	170	5	0	0	0	98.11	0.98
Control_IM_KR_0015_maxbin2_bin.2	51_0	k__Bacteria (UID2328)	3167	126	75	0	115	11	0	0	0	100	1.33
Control_IM_KR_0040_concoct_bin.19	52_0	o__Selenomonadales (UID1024)	64	334	167	36	292	6	0	0	0	90.92	1.95
Case_IM_KR_0005_concoct_bin.35	53_0	o__Selenomonadales (UID1024)	64	334	167	9	314	11	0	0	0	98.39	3.48
Control_IM_KR_0042_concoct_bin.28	54_1	c__Spirochaetia (UID2496)	72	215	125	2	213	0	0	0	0	98.4	0
Case_IM_KR_0004_concoct_bin.4	54_1	c__Spirochaetia (UID2496)	72	215	125	2	213	0	0	0	0	98.4	0
Control_IM_KR_0020_concoct_bin.15	55_0	o__Lactobacillales (UID544)	293	475	267	13	457	5	0	0	0	99.84	0.66
Control_IM_KR_0020_concoct_bin.9_sub	56_0	g__Streptococcus (UID684)	26	668	229	25	639	4	0	0	0	98.89	0.27
Case_IM_KR_0011_metabat2_bin.7	57_1	f__Bifidobacteriaceae (UID1458)	77	464	220	0	457	7	0	0	0	100	1.51
Control_IM_KR_0020_concoct_bin.30	57_1	f__Bifidobacteriaceae (UID1458)	77	464	220	1	461	2	0	0	0	99.55	0.68
Control_IM_KR_0028_maxbin2_bin.6_sub	58_1	f__Bifidobacteriaceae (UID1458)	77	464	220	20	421	23	0	0	0	95.86	5.33
Control_IM_KR_0035_maxbin2_bin.0_sub	58_1	f__Bifidobacteriaceae (UID1458)	77	464	220	11	433	19	1	0	0	98.31	5.25
Control_IM_KR_0022_concoct_bin.25	58_1	f__Bifidobacteriaceae (UID1458)	77	464	220	9	445	10	0	0	0	98.85	1.73
Case_IM_KR_0005_concoct_bin.9_sub	58_1	f__Bifidobacteriaceae (UID1458)	77	464	220	8	443	13	0	0	0	98.83	3.95
Control_IM_KR_0031_concoct_bin.58	59_0	f__Bifidobacteriaceae (UID1462)	65	476	217	13	449	14	0	0	0	97.37	2.13
Case_IM_KR_0012_concoct_bin.39_sub	60_0	p__Actinobacteria (UID2112)	31	211	124	16	189	6	0	0	0	96.45	2.85
Control_IM_KR_0029_concoct_bin.21	61_1	p__Firmicutes (UID1022)	100	295	158	41	254	0	0	0	0	93.13	0
Control_IM_KR_0038_concoct_bin.17	61_1	p__Firmicutes (UID1022)	100	295	158	1	293	1	0	0	0	99.37	0.63
Control_IM_KR_0028_concoct_bin.60	62_1	p__Firmicutes (UID1022)	100	295	158	5	289	1	0	0	0	97.47	0.02
Case_IM_KR_0005_concoct_bin.45	62_1	p__Firmicutes (UID1022)	100	295	158	10	282	3	0	0	0	96.09	0.81
Case_IM_KR_0009_concoct_bin.23	63_1	p__Firmicutes (UID1022)	100	295	158	16	272	7	0	0	0	96.37	1.84
Control_IM_KR_0036_metabat2_bin.6	63_1	p__Firmicutes (UID1022)	100	295	158	24	270	0	1	0	0	96.43	1.27
Control_IM_KR_0022_concoct_bin.37	63_1	p__Firmicutes (UID1022)	100	295	158	4	287	4	0	0	0	99.29	1.74
Case_IM_KR_0014_concoct_bin.75	63_2	p__Firmicutes (UID1022)	100	295	158	5	287	2	1	0	0	99.14	0.7
Control_IM_KR_0028_metabat2_bin.48_sub	64_1	p__Actinobacteria (UID2112)	31	211	124	17	182	12	0	0	0	95.42	9.07
Case_IM_KR_0003_concoct_bin.55	64_1	p__Actinobacteria (UID2112)	31	211	124	9	190	12	0	0	0	95.56	4.61
Case_IM_KR_0012_metabat2_bin.30	64_2	p__Actinobacteria (UID2112)	31	211	124	5	201	5	0	0	0	98.73	4.03
Control_IM_KR_0017_concoct_bin.26	65_1	o__Selenomonadales (UID1024)	64	334	167	34	287	12	1	0	0	92.19	5.5
Control_IM_KR_0040_maxbin2_bin.15_sub	65_1	o__Selenomonadales (UID1024)	64	334	167	37	280	17	0	0	0	94.62	6.21
Control_IM_KR_0030_concoct_bin.48	65_1	o__Selenomonadales (UID1024)	64	334	167	0	328	6	0	0	0	100	1.55
Control_IM_KR_0024_concoct_bin.8	65_1	o__Selenomonadales (UID1024)	64	334	167	0	326	8	0	0	0	100	1.96
Control_IM_KR_0018_concoct_bin.17	65_1	o__Selenomonadales (UID1024)	64	334	167	21	297	16	0	0	0	93.74	5.15
Case_IM_KR_0001_maxbin2_bin.6	65_1	o__Selenomonadales (UID1024)	64	334	167	2	331	1	0	0	0	99.6	0.6
Case_IM_KR_0006_concoct_bin.53	65_1	o__Selenomonadales (UID1024)	64	334	167	14	315	5	0	0	0	95.54	1.25
Control_IM_KR_0027_metabat2_bin.25	65_1	o__Selenomonadales (UID1024)	64	334	167	7	323	4	0	0	0	98.53	1.2
Case_IM_KR_0004_concoct_bin.27	65_1	o__Selenomonadales (UID1024)	64	334	167	9	319	6	0	0	0	98.63	1.79
Case_IM_KR_0007_maxbin2_bin.14	65_1	o__Selenomonadales (UID1024)	64	334	167	12	319	3	0	0	0	97.6	0.9
Control_IM_KR_0023_concoct_bin.31	66_0	o__Selenomonadales (UID1024)	64	334	167	7	324	3	0	0	0	96.31	1.5
Control_IM_KR_0031_maxbin2_bin.3	67_1	o__Selenomonadales (UID1024)	64	334	167	1	329	4	0	0	0	99.98	1.5
Case_IM_KR_0011_metabat2_bin.23	67_1	o__Selenomonadales (UID1024)	64	334	167	22	308	4	0	0	0	90.4	1.5
Control_IM_KR_0037_concoct_bin.2	67_1	o__Selenomonadales (UID1024)	64	334	167	1	329	4	0	0	0	99.98	1.5
Case_IM_KR_0002_concoct_bin.26	67_1	o__Selenomonadales (UID1024)	64	334	167	7	319	8	0	0	0	97.31	2.6
Case_IM_KR_0013_metabat2_bin.64	67_1	o__Selenomonadales (UID1024)	64	334	167	1	328	5	0	0	0	99.98	1.57
Control_IM_KR_0018_metabat2_bin.22	68_1	c__Deltaproteobacteria (UID3218)	61	284	169	17	262	5	0	0	0	93.34	2.4
Case_IM_KR_0004_concoct_bin.71	68_1	c__Deltaproteobacteria (UID3218)	61	284	169	16	263	5	0	0	0	96	2.66
Case_IM_KR_0005_concoct_bin.29_sub	69_0	c__Deltaproteobacteria (UID3218)	61	284	169	1	279	4	0	0	0	99.41	0.69
Case_IM_KR_0011_concoct_bin.35	70_0	o__Clostridiales (UID1120)	304	250	143	6	238	5	1	0	0	97.67	2.8
Control_IM_KR_0021_metabat2_bin.10	71_0	o__Clostridiales (UID1212)	172	257	149	10	245	2	0	0	0	96.32	0.36
Case_IM_KR_0013_metabat2_bin.34	72_0	k__Bacteria (UID2565)	2921	152	93	15	137	0	0	0	0	93.98	0
Case_IM_KR_0013_metabat2_bin.37	73_0	k__Bacteria (UID2565)	2921	152	93	7	145	0	0	0	0	93.55	0
Case_IM_KR_0003_concoct_bin.63	74_0	o__Clostridiales (UID1226)	155	278	158	26	232	20	0	0	0	94.6	7.17
Control_IM_KR_0021_concoct_bin.8	75_0	o__Clostridiales (UID1212)	172	261	147	2	255	4	0	0	0	98.64	0.25
Case_IM_KR_0002_metabat2_bin.27	76_0	o__Clostridiales (UID1212)	172	261	147	8	238	15	0	0	0	98.31	5.58
Control_IM_KR_0032_maxbin2_bin.3	77_1	o__Clostridiales (UID1212)	172	261	147	10	229	22	0	0	0	95.35	9.05
Case_IM_KR_0003_maxbin2_bin.8	77_1	o__Clostridiales (UID1212)	172	261	147	45	202	14	0	0	0	91.99	5.37
Control_IM_KR_0020_maxbin2_bin.19	78_0	o__Clostridiales (UID1212)	172	261	147	5	252	4	0	0	0	98.18	1.36
Case_IM_KR_0014_maxbin2_bin.5	79_0	o__Clostridiales (UID1212)	172	263	149	17	225	21	0	0	0	90.58	6.75
Control_IM_KR_0042_concoct_bin.25	80_1	o__Clostridiales (UID1212)	172	263	149	3	246	14	0	0	0	97.99	5.34
Control_IM_KR_0035_metabat2_bin.38	80_1	o__Clostridiales (UID1212)	172	263	149	39	224	0	0	0	0	91.87	0
Case_IM_KR_0013_concoct_bin.38	80_1	o__Clostridiales (UID1212)	172	263	149	19	223	21	0	0	0	96.19	9.06
Control_IM_KR_0033_maxbin2_bin.6	81_0	o__Clostridiales (UID1212)	172	261	147	25	213	22	1	0	0	92.14	6.6
Control_IM_KR_0032_concoct_bin.6	82_1	o__Clostridiales (UID1212)	172	260	146	3	256	1	0	0	0	98.63	0.68
Case_IM_KR_0009_concoct_bin.42	82_1	o__Clostridiales (UID1212)	172	260	146	7	253	0	0	0	0	97.14	0
Control_IM_KR_0015_concoct_bin.9	82_1	o__Clostridiales (UID1212)	172	260	146	16	236	8	0	0	0	95.95	2.74
Case_IM_KR_0014_concoct_bin.11	82_1	o__Clostridiales (UID1212)	172	260	146	3	255	2	0	0	0	98.63	0.4
Control_IM_KR_0023_concoct_bin.67	82_1	o__Clostridiales (UID1212)	172	260	146	3	255	2	0	0	0	98.63	0.12
Control_IM_KR_0041_concoct_bin.59	82_1	o__Clostridiales (UID1212)	172	260	146	22	235	3	0	0	0	91.52	0.39
Case_IM_KR_0004_concoct_bin.25	82_1	o__Clostridiales (UID1212)	172	260	146	10	250	0	0	0	0	95.88	0
Case_IM_KR_0013_concoct_bin.18	82_1	o__Clostridiales (UID1212)	172	260	146	16	243	1	0	0	0	92.23	0.68
Control_IM_KR_0015_concoct_bin.24	83_1	o__Clostridiales (UID1212)	172	263	149	5	256	2	0	0	0	97.65	1.01
Case_IM_KR_0006_concoct_bin.17	83_1	o__Clostridiales (UID1212)	172	263	149	7	256	0	0	0	0	96.31	0
Control_IM_KR_0039_concoct_bin.22	83_2	o__Clostridiales (UID1212)	172	263	149	4	249	10	0	0	0	98.32	1.02
Control_IM_KR_0042_concoct_bin.31	84_1	o__Clostridiales (UID1212)	172	263	149	1	249	13	0	0	0	99.33	4.7
Control_IM_KR_0028_concoct_bin.19	84_1	o__Clostridiales (UID1212)	172	263	149	23	238	2	0	0	0	90.16	0.73
Case_IM_KR_0008_concoct_bin.32	85_1	o__Clostridiales (UID1212)	172	263	149	18	241	4	0	0	0	94.71	2.01
Control_IM_KR_0040_concoct_bin.14	85_1	o__Clostridiales (UID1212)	172	263	149	20	237	6	0	0	0	92.54	2.26
Control_IM_KR_0015_metabat2_bin.2_sub	85_1	o__Clostridiales (UID1212)	172	263	149	15	245	3	0	0	0	95.06	0.78
Control_IM_KR_0019_concoct_bin.24	85_2	o__Clostridiales (UID1212)	172	263	149	18	241	4	0	0	0	91.22	1.4
Case_IM_KR_0009_concoct_bin.0	86_1	o__Clostridiales (UID1212)	172	263	149	3	256	4	0	0	0	98.66	1.13
Case_IM_KR_0003_concoct_bin.9	86_2	o__Clostridiales (UID1212)	172	263	149	10	248	5	0	0	0	97.02	1.07
Case_IM_KR_0011_concoct_bin.43	87_1	o__Clostridiales (UID1212)	172	263	149	14	241	8	0	0	0	94.22	2.67
Control_IM_KR_0015_concoct_bin.62	87_1	o__Clostridiales (UID1212)	172	263	149	7	252	4	0	0	0	96.48	1.7
Case_IM_KR_0014_metabat2_bin.23_sub	87_1	o__Clostridiales (UID1212)	172	263	149	14	240	9	0	0	0	95.94	2.18
Case_IM_KR_0010_maxbin2_bin.18	87_1	o__Clostridiales (UID1212)	172	263	149	5	253	5	0	0	0	97.32	1.81
Control_IM_KR_0015_maxbin2_bin.3_sub	88_0	o__Clostridiales (UID1212)	172	263	149	2	245	16	0	0	0	98.66	4.77
Control_IM_KR_0030_metabat2_bin.19_sub	89_1	o__Clostridiales (UID1212)	172	263	149	21	241	1	0	0	0	95.41	0.17
Control_IM_KR_0024_concoct_bin.10	89_1	o__Clostridiales (UID1212)	172	263	149	3	255	5	0	0	0	98.66	0.1
Control_IM_KR_0035_concoct_bin.39_sub	89_1	k__Bacteria (UID203)	5449	104	58	1	88	15	0	0	0	98.28	6.9
Control_IM_KR_0023_concoct_bin.10	89_1	o__Clostridiales (UID1212)	172	263	149	9	250	4	0	0	0	95.3	1.02
Control_IM_KR_0041_metabat2_bin.27	89_1	o__Clostridiales (UID1212)	172	263	149	3	260	0	0	0	0	98.66	0
Control_IM_KR_0032_metabat2_bin.30	90_1	o__Clostridiales (UID1212)	172	263	149	14	240	9	0	0	0	95.67	3.42
Control_IM_KR_0017_concoct_bin.80	90_1	o__Clostridiales (UID1212)	172	263	149	9	253	1	0	0	0	97.9	0.34
Case_IM_KR_0008_concoct_bin.62	90_1	o__Clostridiales (UID1212)	172	263	149	11	252	0	0	0	0	97.62	0
Control_IM_KR_0027_concoct_bin.42_sub	90_1	o__Clostridiales (UID1212)	172	263	149	7	255	1	0	0	0	96.98	0.06
Case_IM_KR_0004_concoct_bin.28	90_1	o__Clostridiales (UID1212)	172	263	149	9	251	3	0	0	0	97.74	1.03
Case_IM_KR_0013_concoct_bin.36	90_1	o__Clostridiales (UID1212)	172	263	149	13	249	1	0	0	0	95.22	0.34
Control_IM_KR_0032_concoct_bin.44_sub	91_0	o__Clostridiales (UID1212)	172	263	149	22	238	3	0	0	0	92.74	1.48
Control_IM_KR_0015_concoct_bin.71	92_0	o__Clostridiales (UID1212)	172	263	149	14	245	4	0	0	0	95.27	1.36
Case_IM_KR_0001_concoct_bin.53	93_0	o__Clostridiales (UID1212)	172	263	149	20	238	5	0	0	0	90.76	1.7
Case_IM_KR_0001_concoct_bin.96	94_0	o__Clostridiales (UID1212)	172	263	149	12	251	0	0	0	0	93.96	0
Control_IM_KR_0019_concoct_bin.40	95_0	o__Clostridiales (UID1212)	172	263	149	9	250	4	0	0	0	94.63	1.63
Control_IM_KR_0035_maxbin2_bin.6	96_0	o__Clostridiales (UID1212)	172	263	149	4	256	3	0	0	0	97.76	1.01
Case_IM_KR_0001_concoct_bin.43_sub	97_0	o__Clostridiales (UID1212)	172	263	149	9	248	6	0	0	0	95.58	3.04
Control_IM_KR_0018_concoct_bin.73	98_0	o__Clostridiales (UID1212)	172	263	149	7	253	3	0	0	0	95.64	1.03
Control_IM_KR_0040_concoct_bin.0	99_1	o__Clostridiales (UID1212)	172	263	149	6	255	2	0	0	0	97.27	0.81
Case_IM_KR_0001_concoct_bin.79	99_1	k__Bacteria (UID203)	5449	104	58	2	87	15	0	0	0	96.55	2.35
Control_IM_KR_0041_concoct_bin.65	99_1	o__Clostridiales (UID1212)	172	263	149	6	253	4	0	0	0	97.27	1.13
Control_IM_KR_0032_metabat2_bin.25	99_2	o__Clostridiales (UID1212)	172	263	149	8	252	3	0	0	0	96.47	0.73
Case_IM_KR_0008_concoct_bin.47	99_2	o__Clostridiales (UID1212)	172	263	149	25	232	6	0	0	0	96.35	2.13
Control_IM_KR_0032_concoct_bin.12	100_1	o__Clostridiales (UID1212)	172	263	149	3	240	20	0	0	0	97.99	5.81
Case_IM_KR_0008_concoct_bin.18	100_1	o__Clostridiales (UID1212)	172	263	149	5	255	3	0	0	0	97.86	0.69
Control_IM_KR_0033_concoct_bin.10	100_1	o__Clostridiales (UID1212)	172	263	149	17	239	7	0	0	0	91.16	0.5
Control_IM_KR_0040_concoct_bin.4	100_1	o__Clostridiales (UID1212)	172	263	149	3	259	1	0	0	0	97.99	0.34
Control_IM_KR_0031_concoct_bin.34	100_1	o__Clostridiales (UID1212)	172	263	149	3	258	2	0	0	0	97.99	0.4
Case_IM_KR_0011_concoct_bin.16	100_1	o__Clostridiales (UID1212)	172	263	149	3	254	6	0	0	0	97.99	3.08
Control_IM_KR_0024_concoct_bin.48	100_1	o__Clostridiales (UID1212)	172	263	149	7	252	4	0	0	0	95.97	1.34
Control_IM_KR_0027_maxbin2_bin.7	100_1	o__Clostridiales (UID1212)	172	263	149	3	255	5	0	0	0	97.99	3.02
Case_IM_KR_0014_concoct_bin.37	101_0	o__Clostridiales (UID1212)	172	263	149	12	240	11	0	0	0	96.32	6.26
Case_IM_KR_0008_concoct_bin.54	102_1	o__Clostridiales (UID1120)	304	250	143	8	236	6	0	0	0	96.81	3.22
Control_IM_KR_0039_metabat2_bin.27	102_1	o__Clostridiales (UID1212)	172	263	149	10	250	3	0	0	0	93.94	1.68
Control_IM_KR_0039_concoct_bin.55	103_1	o__Clostridiales (UID1212)	172	263	149	12	251	0	0	0	0	95.75	0
Control_IM_KR_0018_metabat2_bin.1	103_1	o__Clostridiales (UID1212)	172	263	149	12	249	2	0	0	0	94.73	1.01
Control_IM_KR_0023_metabat2_bin.21	104_1	o__Clostridiales (UID1212)	172	263	149	14	241	8	0	0	0	96.12	1.84
Control_IM_KR_0041_concoct_bin.51	104_1	o__Clostridiales (UID1212)	172	263	149	25	236	2	0	0	0	97.24	0.67
Control_IM_KR_0042_concoct_bin.24	105_1	o__Clostridiales (UID1212)	172	263	149	9	236	15	3	0	0	98.22	7.7
Case_IM_KR_0004_maxbin2_bin.28_sub	105_1	k__Bacteria (UID203)	5449	103	57	6	78	12	4	2	1	90.35	9.68
Case_IM_KR_0013_maxbin2_bin.11_sub	105_1	o__Clostridiales (UID1212)	172	263	149	9	245	9	0	0	0	97.57	2.29
Case_IM_KR_0010_maxbin2_bin.8_sub	106_0	o__Clostridiales (UID1212)	172	263	149	19	240	3	1	0	0	95.42	3.02
Control_IM_KR_0020_maxbin2_bin.11	107_0	o__Clostridiales (UID1212)	172	263	149	8	243	12	0	0	0	96.98	4.24
Control_IM_KR_0028_maxbin2_bin.5	108_1	f__Lachnospiraceae (UID1286)	57	420	207	13	392	14	1	0	0	98.08	2.46
Control_IM_KR_0017_maxbin2_bin.14_sub	108_1	f__Lachnospiraceae (UID1286)	57	420	207	45	352	23	0	0	0	93.63	5.71
Case_IM_KR_0008_concoct_bin.27	108_1	f__Lachnospiraceae (UID1286)	57	420	207	11	381	28	0	0	0	96.7	5.19
Case_IM_KR_0011_maxbin2_bin.19_sub	108_1	f__Lachnospiraceae (UID1286)	57	420	207	67	349	4	0	0	0	90.02	0.83
Control_IM_KR_0039_maxbin2_bin.20_sub	108_1	f__Lachnospiraceae (UID1286)	57	420	207	22	394	4	0	0	0	96.84	1.55
Control_IM_KR_0024_maxbin2_bin.7_sub	108_1	f__Lachnospiraceae (UID1286)	57	420	207	33	351	33	3	0	0	94.74	6.9
Control_IM_KR_0025_concoct_bin.7_sub	108_1	f__Lachnospiraceae (UID1286)	57	420	207	11	399	10	0	0	0	98.3	1.21
Case_IM_KR_0012_concoct_bin.12	108_1	f__Lachnospiraceae (UID1286)	57	420	207	1	411	8	0	0	0	99.52	2.96
Control_IM_KR_0022_concoct_bin.31	108_1	f__Lachnospiraceae (UID1286)	57	420	207	5	391	24	0	0	0	98.56	5.32
Case_IM_KR_0010_concoct_bin.32	109_0	f__Lachnospiraceae (UID1286)	57	420	207	48	343	28	1	0	0	92.73	7.22
Case_IM_KR_0006_metabat2_bin.32	110_0	o__Clostridiales (UID1212)	172	263	149	27	233	3	0	0	0	92.18	0.38
Case_IM_KR_0008_concoct_bin.70	111_1	f__Lachnospiraceae (UID1286)	57	420	207	13	397	10	0	0	0	95.65	2.46
Control_IM_KR_0033_metabat2_bin.2_sub	111_1	f__Lachnospiraceae (UID1286)	57	420	207	44	357	18	1	0	0	91.39	5.41
Control_IM_KR_0040_metabat2_bin.18	111_1	f__Lachnospiraceae (UID1286)	57	420	207	37	362	19	2	0	0	93.63	6.84
Control_IM_KR_0015_maxbin2_bin.21_sub	111_1	f__Lachnospiraceae (UID1286)	57	420	207	38	359	22	0	0	1	93.84	8.1
Case_IM_KR_0014_concoct_bin.70	111_1	f__Lachnospiraceae (UID1286)	57	420	207	6	397	16	0	1	0	98.66	5.3
Case_IM_KR_0004_metabat2_bin.2	111_1	f__Lachnospiraceae (UID1286)	57	420	207	23	392	5	0	0	0	96.14	1.45
Control_IM_KR_0039_maxbin2_bin.14_sub	111_2	f__Lachnospiraceae (UID1286)	57	420	207	36	365	18	1	0	0	96.91	4.17
Control_IM_KR_0033_concoct_bin.42	112_0	o__Clostridiales (UID1226)	155	278	158	18	253	7	0	0	0	97.87	2.53
Case_IM_KR_0005_maxbin2_bin.5	113_0	o__Clostridiales (UID1226)	155	278	158	37	220	20	1	0	0	91.55	2.87
Control_IM_KR_0032_maxbin2_bin.23	114_1	o__Clostridiales (UID1212)	172	263	149	27	222	14	0	0	0	90.92	4.72
Case_IM_KR_0011_metabat2_bin.34	114_1	o__Clostridiales (UID1212)	172	263	149	48	208	7	0	0	0	92.28	2.68
Control_IM_KR_0024_maxbin2_bin.8_sub	114_1	o__Clostridiales (UID1212)	172	263	149	17	218	23	5	0	0	95.22	8.83
Control_IM_KR_0029_concoct_bin.20	114_1	o__Clostridiales (UID1212)	172	263	149	7	249	7	0	0	0	96.98	3.02
Case_IM_KR_0001_maxbin2_bin.5_sub	114_1	o__Clostridiales (UID1212)	172	263	149	22	215	26	0	0	0	92.89	8.04
Case_IM_KR_0002_metabat2_bin.47	115_0	o__Clostridiales (UID1212)	172	263	149	15	245	3	0	0	0	95.87	1.34
Case_IM_KR_0008_maxbin2_bin.12_sub	116_1	o__Clostridiales (UID1212)	172	263	149	5	235	21	2	0	0	97.65	7.46
Control_IM_KR_0030_concoct_bin.38_sub	116_1	o__Clostridiales (UID1212)	172	263	149	3	256	4	0	0	0	99.21	0.48
Control_IM_KR_0032_metabat2_bin.7	117_1	o__Clostridiales (UID1212)	172	263	149	13	230	20	0	0	0	96.87	2.92
Control_IM_KR_0015_maxbin2_bin.23	117_1	k__Bacteria (UID203)	5449	103	57	3	79	21	0	0	0	97.93	9.93
Case_IM_KR_0009_metabat2_bin.31	117_2	o__Clostridiales (UID1212)	172	263	149	13	242	7	1	0	0	96.26	2.33
Case_IM_KR_0011_metabat2_bin.33	117_2	o__Clostridiales (UID1212)	172	263	149	21	229	13	0	0	0	93.14	4.26
Control_IM_KR_0027_metabat2_bin.4	117_2	o__Clostridiales (UID1212)	172	263	149	28	227	8	0	0	0	92.18	3.32
Control_IM_KR_0027_metabat2_bin.20_sub	118_0	f__Lachnospiraceae (UID1286)	57	420	207	49	362	9	0	0	0	93.18	3.6
Control_IM_KR_0017_concoct_bin.49	119_0	o__Clostridiales (UID1212)	172	263	149	31	228	4	0	0	0	91.65	2.35
Case_IM_KR_0013_concoct_bin.23	120_0	o__Clostridiales (UID1212)	172	263	149	12	245	6	0	0	0	97.95	1.16
Control_IM_KR_0031_maxbin2_bin.12_sub	121_1	f__Lachnospiraceae (UID1256)	33	333	171	16	301	16	0	0	0	95.63	3.26
Control_IM_KR_0037_maxbin2_bin.4	121_1	f__Lachnospiraceae (UID1256)	33	333	171	19	307	2	5	0	0	96.07	2.14
Control_IM_KR_0037_metabat2_bin.3_sub	122_1	f__Lachnospiraceae (UID1256)	33	333	171	24	305	4	0	0	0	98.33	1.85
Control_IM_KR_0020_maxbin2_bin.8_sub	122_1	f__Lachnospiraceae (UID1256)	33	333	171	26	293	14	0	0	0	94.02	6.49
Control_IM_KR_0034_metabat2_bin.9	123_1	o__Clostridiales (UID1212)	172	263	149	5	253	5	0	0	0	97.76	1.02
Case_IM_KR_0014_metabat2_bin.35_sub	123_1	o__Clostridiales (UID1212)	172	263	149	22	239	2	0	0	0	97.46	1.34
Control_IM_KR_0016_concoct_bin.43	123_1	o__Clostridiales (UID1212)	172	263	149	10	248	5	0	0	0	97.71	1.09
Control_IM_KR_0042_concoct_bin.62	124_1	o__Clostridiales (UID1212)	172	263	149	33	215	15	0	0	0	92.16	8.41
Case_IM_KR_0010_concoct_bin.10	124_1	o__Clostridiales (UID1212)	172	263	149	27	214	21	1	0	0	94.18	9.47
Control_IM_KR_0035_concoct_bin.44	124_1	o__Clostridiales (UID1212)	172	263	149	34	212	17	0	0	0	93.28	5.28
Control_IM_KR_0020_maxbin2_bin.10_sub	124_1	o__Clostridiales (UID1212)	172	263	149	7	215	35	6	0	0	96.98	9.94
Case_IM_KR_0003_maxbin2_bin.10_sub	124_1	o__Clostridiales (UID1212)	172	263	149	9	242	12	0	0	0	97.68	3.94
Control_IM_KR_0035_concoct_bin.42	125_1	o__Lactobacillales (UID374)	471	350	191	9	341	0	0	0	0	98.67	0
Case_IM_KR_0003_concoct_bin.46	125_1	o__Lactobacillales (UID374)	471	350	191	10	338	2	0	0	0	95.29	0.79
Case_IM_KR_0012_concoct_bin.56_sub	126_0	o__Clostridiales (UID1226)	155	278	158	42	222	14	0	0	0	92.52	6.86
Control_IM_KR_0039_concoct_bin.61	127_0	c__Clostridia (UID1118)	387	223	124	3	218	2	0	0	0	98.39	0.88
Case_IM_KR_0001_metabat2_bin.19	129_0	o__Clostridiales (UID1212)	172	263	149	5	258	0	0	0	0	97.32	0
Control_IM_KR_0038_concoct_bin.66	130_0	o__Lactobacillales (UID544)	293	475	267	3	469	3	0	0	0	99.06	0.75
Case_IM_KR_0001_concoct_bin.37	131_0	k__Bacteria (UID2569)	434	278	186	19	253	6	0	0	0	93.45	2.96
Case_IM_KR_0002_maxbin2_bin.29	132_0	c__Clostridia (UID1118)	387	223	124	19	204	0	0	0	0	91.53	0
Abbreviation. IM; individual-assembly MAG

## Sheet: Table S8
Table S8. Relative abundance (%) of MAGs found from individual assemblies.
deduplicated_MAG_groups	Classfication	KR_0009	KR_0008	KR_0011	KR_0014	KR_0012	KR_0010	KR_0001	KR_0006	KR_0002	KR_0004	KR_0007	KR_0013	KR_0003	KR_0005	KR_0042	KR_0032	KR_0028	KR_0017	KR_0033	KR_0040	KR_0031	KR_0034	KR_0015	KR_0030	KR_0039	KR_0024	KR_0025	KR_0021	KR_0018	KR_0029	KR_0037	KR_0026	KR_0035	KR_0023	KR_0036	KR_0016	KR_0038	KR_0019	KR_0041	KR_0027	KR_0020	KR_0022
38_0	d__Bacteria;p__Bacteroidota;c__Bacteroidia;o__Bacteroidales;f__Bacteroidaceae;g__Prevotella;s__Prevotella rara	0.0814172	0.129247	0.00689799	0.0171408	0.0213307	0.0595861	0.0156534	0.0494259	10.0035	1.43286	0.05998	0.0166764	0.0189944	0.0299127	0.828506	0.139625	0.0231397	0.141687	0.0259366	0.155996	0.00841825	0.175583	0.0118119	0.00812879	0.0768086	0.191007	0.195305	0.00637599	0.0727167	0.199377	0.0247987	0.218548	0.00625337	0.0762115	0.188976	0.321678	0.176552	0.00819792	0.0633433	0.207372	0.000977581	0.0134809
22_0	d__Bacteria;p__Bacteroidota;c__Bacteroidia;o__Bacteroidales;f__Tannerellaceae;g__Parabacteroides;s__Parabacteroides distasonis	0.541325	0.303914	0.0795438	0.499405	0.691073	0.118246	0.463303	0.437475	0.113511	0.0863558	0.535662	0.476347	0.418287	0.124192	1.20942	0.122253	0.651007	0.173722	0.164714	0.437515	0.461333	0.722309	0.0925982	0.222151	0.534197	0.169399	0.0270909	0.0367567	0.0482802	0.18226	0.843178	0.0239773	0.434627	0.350416	0.277441	0.0539104	0.037182	0.333244	0.184406	0.0445615	0.115585	0.0629014
91_0	d__Bacteria;p__Bacillota_A;c__Clostridia;o__Oscillospirales;f__Acutalibacteraceae;g__Eubacterium_R;s__Eubacterium_R sp000433975	0.00272096	0.00878757	0.00384979	0.00547552	0.0024181	0.0024907	0.00776002	0.0122616	0.00397785	0.00447514	0.000130468	0.00536723	0.000928447	0.00188534	0.0125801	0.580664	0.000906735	0.00703552	0.0086919	0.00276841	0.00173205	0.00146414	0.00354155	0.22299	0.00486067	0.00340748	0.0523404	0.000252929	0.00364045	0.00310729	0.000290333	0.116615	0.014676	0.00781679	0.0011517	0.000691465	0.00391965	0.000877396	0.00218847	0.0117373	0.000487926	0.000403388
29_0	d__Bacteria;p__Bacteroidota;c__Bacteroidia;o__Bacteroidales;f__Bacteroidaceae;g__Prevotella;s__Prevotella sp003447235	0.274331	0.236186	0.0252899	0.0351339	0.0425381	0.00849892	0.0302545	0.0969391	0.0213817	0.269477	0.0447844	0.0339922	0.0228642	0.0125333	0.020603	1.38139	0.0358574	0.258851	0.0362624	0.215668	0.0303576	0.100695	0.00958301	0.0412553	0.0621557	1.45619	0.540564	0.0246964	0.19505	0.248032	0.0247539	0.323798	0.0180854	0.153846	0.43551	0.275789	0.989741	0.0260859	0.297502	0.265129	0.00296821	0.0173861
99_2	d__Bacteria;p__Bacillota_A;c__Clostridia;o__Oscillospirales;f__Acutalibacteraceae;g__CAG-177;s__CAG-177 sp003514385	0.00509667	0.556586	0.00832777	0.0185975	0.0041795	0.00371377	0.248473	0.00342399	0.00525907	0.0683209	0.000470095	0.0323601	0.00213322	0.168034	0.00475896	1.4165	0.00908225	0.224535	0.152327	0.0280339	0.0142813	0.00146462	0.0142214	0.00365604	0.151678	0.0548638	0.00240673	0.000531318	0.0162967	0.00163001	0.00116962	0.0209462	0.0494762	0.180214	0.0016621	0.00112733	0.276126	0.0016897	0.0795402	0.00750373	0.00134779	0.000907882
117_1	d__Bacteria;p__Bacillota_A;c__Clostridia;o__Lachnospirales;f__Lachnospiraceae;g__Coprococcus;s__Coprococcus sp000154245	0.124002	0.0642208	0.415914	0.11945	0.127257	0.148028	0.213955	0.133618	0.0725628	0.0214184	0.0227212	0.0207672	0.0323951	0.0151834	0.0725217	1.3942	0.0250342	0.0870352	0.0619495	0.0865532	0.0174796	0.0186799	0.728893	0.0715067	0.109793	0.0898115	0.0491199	0.0137759	0.279639	0.13638	0.0210633	0.139691	0.057397	0.101932	0.0217561	0.043787	0.107224	0.0102707	0.0885223	0.193579	0.0265332	0.00860285
4_1	d__Bacteria;p__Pseudomonadota;c__Gammaproteobacteria;o__Burkholderiales;f__Burkholderiaceae_A;g__Sutterella;s__Sutterella wadsworthensis	0.266785	0.626964	0.000251778	0.0070523	0.00288102	0.0228283	0.00765015	0.000556207	0.000546019	0.11566	3.37017	0.0709714	0.0139746	1.80522	0.0138922	0.039395	2.28904	0.00332547	0.0115676	0.0100689	0.3613	0.00218638	0.00814032	0.413771	0.949484	0.0483684	0.00249673	0.0120858	0.0111239	0.0165464	0.00620966	0.0340193	0.0136051	0.00345706	0.00123545	0.00238124	0.00591901	0.410261	0.25434	0.000568184	12.2355	0.799199
84_1	d__Bacteria;p__Bacillota_A;c__Clostridia;o__Oscillospirales;f__Acutalibacteraceae;g__Ruminococcus_E;s__Ruminococcus_E bromii_B	0.0064472	0.0622614	0.198184	0.0810579	0.091323	0.00309479	0.0770324	0.301258	0.0333768	0.0275467	0.000294721	0.115365	0.0143949	0.0098321	1.24603	0.252276	0.58447	0.00558009	0.0487317	0.0128046	0.00178902	0.00128311	0.0115772	0.261037	0.0785049	0.00922869	0.0128381	0.000869505	0.0168372	0.00183894	0.00219503	0.00406315	0.00532038	0.149588	0.00101651	0.000949232	0.0547906	0.00285502	0.010119	0.00281513	0.00118459	0.312476
62_1	d__Bacteria;p__Bacillota_C;c__Negativicutes;o__Veillonellales;f__Dialisteraceae;g__Dialister;s__Dialister hominis	0.00595937	0.00481782	0.173016	0.0208322	0.0212558	0.074738	0.00286138	0.00380442	0.00568745	0.00368221	0.00760123	0.0274149	0.0347098	0.754958	0.0138762	0.00289724	1.24689	0.00464689	0.00803622	0.00261414	0.00855352	0.249375	0.106805	0.0030636	0.0180652	0.00620948	0.529521	0.0493344	0.00521615	0.00346655	0.0295372	0.0016852	0.010659	0.00441327	0.0129727	0.00190372	0.00371565	0.0119598	0.335021	0.00115912	0.0668524	0.0207454
86_1	d__Bacteria;p__Bacillota_A;c__Clostridia;o__Lachnospirales;f__CAG-274;g__CAG-274;s__CAG-274 sp000432155	0.718779	0.00328165	0.0026006	0.274998	0.00428488	0.00772953	0.00171227	0.00266315	0.00229111	0.000425993	0.00209561	0.00628317	0.0287693	0.0171065	0.455343	0.00188759	0.0307301	0.00751495	0.0107793	0.00190448	0.0139463	0.0153178	0.00358932	0.00256331	0.00107334	0.00142735	0.000540396	0.0687886	0.0045868	0.00180196	0.000690749	0.00427128	0.137995	0.00200565	0.000396034	0.000384789	0.00146429	0.0169514	0.000924643	0.000820245	0.00204624	0.028104
40_0	d__Bacteria;p__Bacteroidota;c__Bacteroidia;o__Bacteroidales;f__Marinifilaceae;g__Odoribacter;s__Odoribacter splanchnicus	0.509609	0.228135	0.00283004	0.0351451	0.0322471	0.00199752	0.465597	0.254507	0.233576	0.058714	0.0381269	0.104194	0.00263061	0.00553868	0.0666969	0.0392941	0.0444515	0.251412	0.080185	0.218593	0.0732079	0.00358777	0.103484	0.020412	0.00717325	0.121691	0.000906917	0.00847515	0.0348986	0.00240052	0.004871	0.00127104	0.00336633	0.0119015	0.179672	0.00123995	0.0391396	0.249098	0.0999334	0.0529186	0.000365545	0.0027777
6_0	d__Bacteria;p__Pseudomonadota;c__Gammaproteobacteria;o__Burkholderiales;f__Burkholderiaceae_A;g__Duodenibacillus;s__Duodenibacillus massiliensis	1.03846	0.0075929	0.0049506	0.0181657	0.00113135	0.000415131	0.0403339	0.00294888	0.013844	0.0298474	0.0663677	0.095596	0.00360728	0.0242736	0.0189093	0.0218042	0.06352	0.0079176	0.0457774	0.00850941	0.0270681	0.016274	0.0343555	0.00840509	0.0274151	0.00267528	0.000548556	0.002666	0.00362807	0.0107079	0.00998399	0.0029956	0.00101435	0.00477755	0.00053187	0.0021611	0.0184979	0.018107	0.0366131	0.142217	0.0416904	0.058369
13_1	d__Bacteria;p__Pseudomonadota;c__Gammaproteobacteria;o__Enterobacterales;f__Enterobacteriaceae;g__Escherichia;s__Escherichia coli	1.13665	0.00219252	0.00802557	0.00976092	0.277672	0.159573	0.0197546	0.016053	0.0172819	0.000798263	0.346529	0.122904	0.606273	1.48667	0.0027536	0.00763255	0.0681241	0.00251692	0.0203749	0.0649605	0.0720015	0.0147653	0.0876495	0.00660392	0.00632353	1.08664	0.0468568	9.15903	0.00646057	0.0349894	0.758564	0.0031313	0.0310167	0.519722	0.00368044	0.119044	0.00812371	16.7259	0.152071	0.0114518	9.87124	0.0188071
20_1	d__Bacteria;p__Bacteroidota;c__Bacteroidia;o__Bacteroidales;f__Barnesiellaceae;g__Barnesiella;s__Barnesiella intestinihominis	1.01997	0.117678	0.0120249	0.0152878	0.00662378	0.0117989	0.451065	0.224496	0.0118944	0.0929318	0.0108162	0.010652	0.0113147	0.0290194	0.524145	0.0141005	0.0268882	0.0168979	0.126726	0.0326279	0.414543	0.0140435	0.0293634	0.00373264	0.0321815	0.00532627	0.000362914	0.0337158	0.0218759	0.00495787	0.868004	0.0286604	0.0120917	0.00719474	0.00581973	0.00425645	0.00156688	1.37226	0.0932912	0.00396431	0.00543174	0.013897
117_2	d__Bacteria;p__Bacillota_A;c__Clostridia;o__Lachnospirales;f__Lachnospiraceae;g__Coprococcus;s__Coprococcus sp900066115	0.871527	0.0164417	1.175	0.281699	0.0764989	0.132438	0.0639585	0.137799	0.0368507	0.0262399	0.00192717	0.0135597	0.0327375	0.00575517	0.0435199	0.0998579	0.0231257	0.0358823	0.0338439	0.114304	0.00455087	0.00774144	0.191609	0.134613	0.0114764	0.0213288	0.0112471	0.00586223	0.284444	0.089958	0.00317396	0.313137	0.0398001	0.0323876	0.0067355	0.0037463	0.226471	0.00864052	0.177251	0.418002	0.012793	0.00420421
48_1	d__Bacteria;p__Bacillota;c__Bacilli;o__Erysipelotrichales;f__Coprobacillaceae;g__Catenibacterium;s__Catenibacterium sp000437715	0.00181022	0.00122787	0.00150163	0.00256611	0.0103717	0.00767413	0.306627	0.00167528	0.00131595	0.00056789	0.109402	0.000754684	0.00128607	0.000875699	0.00270672	0.175989	0.00153754	0.69209	0.333805	0.139222	0.000492202	0.152799	0.368957	0.000902581	0.00689933	0.207454	0.000636114	0.000549751	0.376873	0.0806139	0.00186386	0.191738	2.304	0.0028552	0.000722064	0.00133451	0.0977696	0.0106708	0.0369877	0.138326	0.00285518	0.000616655
119_0	d__Bacteria;p__Bacillota_A;c__Clostridia;o__Oscillospirales;f__Ruminococcaceae;g__CAG-115;s__CAG-115 sp003507295	0.0033215	0.0030624	0.00231222	0.00337377	0.00155317	0.000540217	0.00319358	0.00156302	0.000998656	0.00335213	0.000369714	0.0443726	0.00280838	0.000198103	0.00255498	0.00382451	0.00078766	0.405734	0.0302465	0.00170419	0.000854998	0.000727759	0.00355238	0.00142475	0.00343545	0.00755539	0.000260946	0.000194746	0.00574389	0.064345	0.000377345	0.049406	0.00299306	0.0950719	0.00101766	0.000349065	0.00235863	0.000554546	0.0257131	0.00713881	0.000276995	0.000687833
90_1	d__Bacteria;p__Bacillota_A;c__Clostridia;o__Oscillospirales;f__Acutalibacteraceae;g__Eubacterium_R;s__Eubacterium_R sp000436835	0.00137069	0.709075	0.00235092	0.422318	0.129139	0.00538559	0.0410843	0.420859	0.310478	0.763927	0.00020076	0.54008	0.0106479	0.000937114	0.00898792	2.2646	0.00103623	0.647742	0.388454	0.00463316	0.000995368	0.00100507	0.00476704	0.0144633	0.476323	0.0128446	0.00168051	0.000796565	0.0174893	0.254	0.00150981	0.0233051	0.0860578	0.0478723	0.0913317	0.00380583	0.00444992	0.00150032	0.00469834	0.558811	0.00175703	0.000471133
50_1	d__Bacteria;p__Bacillota;c__Bacilli;o__Erysipelotrichales;f__Erysipelotrichaceae;g__Holdemanella;s__Holdemanella sp900556915	0.00745343	0.00793315	0.0404563	0.0145271	0.0202772	0.0426993	0.222363	0.0210269	0.039742	0.0168137	0.023511	0.0206425	0.0160607	0.00264428	0.0169853	0.158229	0.0061234	0.254186	0.744882	0.500127	0.0190415	0.039633	0.112431	0.00454643	0.0199153	0.14301	0.00268843	0.00164397	0.528875	0.392256	0.0134909	0.0872722	0.0704697	0.446464	0.00361439	0.0418194	0.15042	0.00306873	0.0166338	0.0595157	0.0197559	0.0222349
112_0	d__Bacteria;p__Bacillota_A;c__Clostridia;o__Lachnospirales;f__Lachnospiraceae;g__Hominisplanchenecus;s__Hominisplanchenecus faecis	0.139301	0.166405	0.359701	0.180209	0.556779	0.386923	0.19148	0.309253	0.496085	0.0746361	0.0179818	0.055367	0.0911045	0.0496108	0.174038	0.0422379	0.188926	0.0627697	1.74684	0.0818485	0.024674	0.064993	0.253299	0.139111	0.0859652	0.203672	0.0792874	0.0352387	0.221144	0.0942995	0.0902845	0.0756204	0.201755	0.232877	0.0456111	0.0483314	0.0402148	0.0259743	0.0528232	0.0139166	0.10059	0.0145319
81_0	d__Bacteria;p__Bacillota_A;c__Clostridia;o__Oscillospirales;f__Ruminococcaceae;g__Gemmiger;s__Gemmiger formicilis	0.294791	0.406433	0.904215	0.754731	0.333891	0.0142058	0.32838	0.619636	0.0627576	0.236319	0.00155231	1.0051	0.146808	0.00192389	2.63022	0.556533	0.134575	0.161254	4.89993	1.53591	0.535449	0.225762	0.0840449	0.0974523	0.694368	0.196214	0.0512323	0.00124734	0.2203	0.122237	0.00625456	0.0541114	0.452233	0.224231	0.593926	0.380045	0.114237	0.329067	0.37516	0.0429377	0.00418292	0.0241051
35_2	d__Bacteria;p__Bacteroidota;c__Bacteroidia;o__Bacteroidales;f__UBA932;g__Cryptobacteroides;s__Cryptobacteroides sp000433355	0.00922621	0.00787373	0.00285952	1.25094	0.00406344	0.0100085	0.0221262	0.00793573	0.0332798	0.018967	0.012672	0.0261974	0.00942201	0.0123658	0.0100012	0.00851519	0.00817037	0.182604	3.03392	0.011024	0.00782616	0.0460727	0.008267	0.0116005	0.0193324	0.654871	0.0115017	0.00638797	0.0948857	0.00738589	0.0571702	0.980623	0.0886158	0.00997491	0.0325937	0.00850933	0.0593426	0.0104829	0.0292348	0.474879	0.056945	0.0113378
99_1	d__Bacteria;p__Bacillota_A;c__Clostridia;o__Oscillospirales;f__Acutalibacteraceae;g__CAG-177;s__CAG-177 sp003538135	0.00281435	0.0414062	0.00566969	0.017139	0.00182231	0.00524643	5.47954	0.0148028	0.00410946	0.0116317	0.000128009	0.0113284	0.00124796	0.012691	0.00536489	0.0348092	0.0947834	0.351242	0.0328912	1.23938	0.00314758	0.0015742	0.014008	0.00359682	0.0205026	0.0171875	0.00050515	0.000570801	0.0688322	0.00131168	0.000578501	0.26312	0.00786816	0.0199252	0.00138345	0.0037502	0.0302057	0.00406224	1.15835	0.0434406	0.000509561	0.000755829
52_0	d__Bacteria;p__Bacillota_C;c__Negativicutes;o__Veillonellales;f__Megasphaeraceae;g__Megasphaera;s__Megasphaera elsdenii	0.000409626	0.000661328	0.00212425	0.00333027	0.00105522	0.00110882	0.00070198	0.000880007	0.00171468	0.00380023	0.00148908	0.0010167	0.000370672	0.000569241	0.0119613	0.173293	0.00383311	0.046279	0.00116632	0.87234	0.00114754	0.000387621	0.00127021	0.00111527	0.00296806	0.188846	0.000242765	0.000258759	0.00143875	0.000527404	0.000787776	0.00117543	0.000931693	0.000887736	0.00438396	0.000705704	0.000528224	0.000448546	0.000331683	0.0208088	0.0027309	0.0147489
100_1	d__Bacteria;p__Bacillota_A;c__Clostridia;o__Oscillospirales;f__Acutalibacteraceae;g__Fimenecus;s__Fimenecus sp000432435	0.0248841	1.16978	6.49456	0.0554952	0.0325621	0.0190123	0.146864	0.0403176	0.0139611	0.0389539	0.00397436	0.135196	0.0253562	0.00656851	0.0268595	1.29036	0.0119121	0.084823	0.770133	3.24417	2.05499	0.112916	0.056588	0.0225802	0.0346714	1.2456	0.00321683	0.00263609	0.0829485	0.0138132	0.0115864	0.110749	0.0344443	0.0332461	0.0109818	0.0102411	0.297682	0.00932376	0.0534413	3.6391	0.0359939	0.00714919
15_1	d__Bacteria;p__Bacteroidota;c__Bacteroidia;o__Bacteroidales;f__Muribaculaceae;g__Limisoma;s__Limisoma sp000437795	1.50195	1.98205	0.00836946	0.00801869	0.00421591	0.00916594	0.00940312	0.0211801	1.80542	2.0371	0.263323	4.80941	0.00623483	0.00837242	2.75186	1.25232	1.68856	1.18152	1.32273	2.8209	1.7957	0.0263733	0.0072323	2.62082	0.0140891	0.0571016	0.250662	0.00633681	0.382304	1.88186	0.0294976	0.0264524	0.0868878	0.0526513	0.0177149	0.0226325	0.973425	0.0413838	0.0177469	0.350871	0.0118194	0.0178745
59_0	d__Bacteria;p__Actinomycetota;c__Actinomycetia;o__Actinomycetales;f__Bifidobacteriaceae;g__Bifidobacterium;s__Bifidobacterium longum	0.0404471	0.0183621	0.789123	0.0573256	0.961992	0.0558097	0.00678792	0.00318536	0.0353989	0.0246399	0.0583069	0.00564808	0.226147	0.0331041	0.0574054	0.00988166	0.257054	0.00540249	0.0300423	0.0057461	0.67388	0.0215513	0.0256881	0.348022	0.24502	0.0673929	0.0138006	0.13315	0.016173	0.00197453	0.108	0.00247184	0.668846	0.0484404	0.0324116	0.0101731	0.180618	0.276732	0.0247467	0.00273626	0.0770997	0.168138
67_1	d__Bacteria;p__Bacillota_C;c__Negativicutes;o__Acidaminococcales;f__Acidaminococcaceae;g__Phascolarctobacterium;s__Phascolarctobacterium faecium	0.0899531	0.0304762	0.925592	0.121896	0.52266	0.0530647	0.0226148	0.0400305	0.311386	0.0291374	0.0736291	0.810182	0.022881	0.0318958	0.354405	0.0348224	0.431251	0.039225	0.0416341	0.0381004	5.41704	0.168466	0.0220959	0.0152701	0.0645982	0.0461675	0.0629144	0.00519731	0.0295685	0.0264875	1.81683	0.0451475	0.023806	0.122796	0.0541718	0.0649098	0.0439342	0.135855	0.170326	0.0599145	0.0639991	0.0488539
32_1	d__Bacteria;p__Bacteroidota;c__Bacteroidia;o__Bacteroidales;f__Rikenellaceae;g__Alistipes;s__Alistipes putredinis	0.0901521	0.0940549	2.41581	2.06544	0.316401	0.0242638	2.72128	0.0105376	0.421688	2.73771	0.24312	0.761782	0.416317	0.0186167	0.999691	0.0677016	1.2263	0.0402738	6.02219	0.797695	4.71441	0.0279442	5.91871	0.513995	3.2346	0.0756885	0.0059928	0.0029997	0.0303714	0.0329746	1.13227	0.0337864	0.144868	0.00879803	0.0104399	0.00936782	0.044274	2.55431	2.51262	0.0225883	0.000441171	0.16884
44_1	d__Bacteria;p__Bacillota_C;c__Negativicutes;o__Selenomonadales;f__Selenomonadaceae;g__Megamonas;s__Megamonas funiformis	0.0010783	0.154785	0.000789333	0.00169961	0.00429492	0.00353109	0.00349678	0.00130339	0.236953	0.0461752	1.55725	0.000900945	0.0014244	0.0027044	0.00167745	1.00151	0.00130423	0.00134774	0.603631	4.58609	38.4578	3.1303	0.00281295	0.00235676	0.496702	0.00314852	0.00049446	0.00112454	0.130207	0.037849	0.00172672	0.314919	0.00267147	0.00570998	0.00301058	0.00108766	0.000788123	0.0408458	0.000518773	0.00069891	0.0158512	0.530326
10_0	d__Bacteria;p__Pseudomonadota;c__Gammaproteobacteria;o__Burkholderiales;f__Burkholderiaceae_A;g__Mesosutterella;s__Mesosutterella multiformis	0.00101079	0.000933863	0.000458968	0.00139162	0.44193	0.000516384	0.00173825	0.000666413	0.00064702	0.0108922	0.000375296	0.000593665	0.00175194	0.000421735	0.000407407	0.00117405	0.000790822	0.000994366	0.00282701	0.000767872	0.000595802	1.66339	0.00194002	0.000400659	0.00202683	0.000607403	9.09836e-05	9.71996e-05	0.00125663	0.000252425	0.000757389	0.00102803	0.00138919	0.000748761	0.00039532	0.00020726	0.00199773	0.00827422	0.00248329	0.00122669	8.11526e-05	0.000194802
123_1	d__Bacteria;p__Bacillota_A;c__Clostridia;o__Lachnospirales;f__Lachnospiraceae;g__Eubacterium_G;s__Eubacterium_G ventriosum	0.0727079	0.125162	0.0532125	1.52024	0.063003	0.590586	0.314043	0.105157	0.0350652	0.013677	0.00451956	0.0103579	0.0317042	0.03627	0.119934	0.0256077	0.12611	0.0735215	0.164183	0.0131369	0.116288	1.92362	0.0373021	0.0787087	0.218643	0.143406	0.0112786	0.0883947	0.0552855	0.0580354	0.0573332	0.0448184	0.121947	0.410276	0.00627351	0.860324	0.048157	0.0368031	0.0592929	0.00989753	0.0110745	0.0151677
70_0	d__Bacteria;p__Bacillota_A;c__Clostridia;o__Christensenellales;f__CAG-74;g__UBA11524;s__UBA11524 sp000437595	0.0151139	0.0996872	1.4758	0.16345	0.00349104	0.00137396	0.0283956	0.00891623	0.0371604	0.0963571	0.000306399	0.0527956	0.00477607	0.000974296	0.00552859	0.00959337	0.00218124	0.0158355	0.0494217	0.00966609	0.0027255	0.00259459	0.00972474	0.142434	0.491756	0.128007	0.000493825	0.0011189	0.0406303	0.0357856	0.00371031	0.0180778	0.213324	0.00395371	0.0116848	0.00108417	0.0194294	0.00240454	0.172374	0.0312926	0.000469287	0.00108501
9_0	d__Bacteria;p__Bacillota_A;c__Clostridia;o__Oscillospirales;f__Oscillospiraceae;g__ER4;s__ER4 sp000765235	1.04054	0.565219	1.78445	0.121876	0.0157609	0.0074684	1.75584	0.0533854	0.153488	2.10663	0.0008751	0.968251	0.0112836	0.00368609	0.400365	1.83513	0.0179815	1.29058	2.67656	0.820501	0.0905767	0.0282163	0.945532	0.486762	0.404374	0.655745	0.0144595	0.00250032	0.284786	0.319554	0.00687	0.7552	0.396266	0.815747	0.298708	0.0096459	0.651187	0.00954632	1.88443	0.821624	0.00163219	0.00443919
92_0	d__Bacteria;p__Bacillota_A;c__Clostridia;o__Oscillospirales;f__Acutalibacteraceae;g__UMGS263;s__UMGS263 sp900540535	0.00209907	0.00147021	0.00296519	0.00138258	0.00501238	0.00378356	0.00227215	0.00141683	0.00340398	0.000989691	0.000287819	0.000767818	0.000929566	0.000662047	0.00623435	0.00134943	0.00188974	0.00152904	0.00197956	0.000827642	0.00140837	0.000749939	1.00139	0.00248932	0.00341375	0.00187255	0.000285418	0.00368859	0.00418934	0.00104674	0.00114028	0.00122322	0.00494069	0.00278101	0.00130268	0.00031565	0.00162561	0.000644296	0.0020204	0.00063682	0.000723851	0.000514683
51_0	d__Bacteria;p__Bacillota;c__Bacilli;o__RF39;f__UBA660;g__CAG-417;s__CAG-417 sp000432835	0.00624581	0.00971464	0.00471335	0.0127967	0.00786597	0.00308512	0.0295753	0.0184909	0.0100778	0.037223	0.000250994	0.00661177	0.00182121	0.000532207	0.00339686	0.015599	0.00301213	0.0188174	0.0171658	0.00814115	0.0074434	0.00454677	4.81079	0.0732093	0.0404488	0.00643604	0.000245164	0.000593832	0.0494026	0.011603	0.0010687	0.00679337	0.013142	0.0187988	0.00799112	0.00532565	0.0170444	0.00576618	0.0217958	0.00922831	0.0269701	0.00183946
88_0	d__Bacteria;p__Bacillota_A;c__Clostridia;o__Oscillospirales;f__Acutalibacteraceae;g__Eubacterium_R;s__	0.052165	0.0537313	0.15833	0.074018	0.0598036	0.112614	0.0590738	0.0572763	0.0446821	0.0404841	0.0791392	0.0679896	0.0253006	0.0541003	0.0917438	0.0258492	0.0373989	0.0310747	0.0739167	0.0496744	0.0535319	0.0496723	3.84108	0.0284586	0.0711627	0.0310166	0.00658431	0.0149101	0.0546306	0.0209087	0.116341	0.0251655	0.0439133	0.0495658	0.0221825	0.0186505	0.0305534	0.0405391	0.0287919	0.0141125	0.056177	0.0291567
33_1	d__Bacteria;p__Bacteroidota;c__Bacteroidia;o__Bacteroidales;f__Rikenellaceae;g__Alistipes;s__Alistipes onderdonkii	3.14314	0.232631	0.0766951	1.11566	0.40478	0.0471848	1.87114	0.105432	0.235076	0.133122	0.273154	0.45191	0.10264	0.0649013	0.290311	0.0852033	0.118445	0.0727882	0.759943	0.300123	0.424249	0.0565614	3.2395	0.0600082	0.474031	0.0554805	0.0901188	0.0329075	0.052135	0.0606828	0.133102	0.166025	0.0796627	0.0228554	0.0274122	0.0796016	0.0314241	0.450822	0.24409	0.0455895	0.00627874	0.048605
85_1	d__Bacteria;p__Bacillota_A;c__Clostridia;o__Oscillospirales;f__Acutalibacteraceae;g__Ruminococcus_E;s__Ruminococcus_E sp003526955	0.00311586	0.376013	0.00699668	0.0411776	0.0193326	0.00772476	0.00815005	0.0130206	0.0183104	0.296816	0.0004836	0.00584358	0.00365948	0.00152999	0.0262664	0.0128962	0.00494993	0.00872886	0.148688	0.637917	0.00270321	0.00346472	2.52092	0.0114972	0.00728525	0.0638457	0.00139501	0.00267695	0.136976	0.00502439	0.00275836	0.0303899	0.0185281	0.0171933	0.00170657	0.00203749	0.00565756	0.0572461	0.00414238	0.0103793	0.00121885	0.00363857
50_2	d__Bacteria;p__Bacillota;c__Bacilli;o__Erysipelotrichales;f__Erysipelotrichaceae;g__Holdemanella;s__Holdemanella biformis	0.0148561	0.0209858	0.0169092	0.0247441	0.0490818	0.0424007	0.046163	0.022103	0.0164564	0.103874	0.00994814	0.0810724	0.0138429	0.00938356	0.0320095	0.0472788	0.0172606	0.0977355	0.0567281	0.244598	0.0385411	0.0104757	1.74669	0.0116884	0.0556656	0.17482	0.00492322	0.013207	0.341139	0.0531228	0.0374081	0.0706728	0.0532731	0.0760038	0.00651624	0.00277605	0.0493609	0.00922142	0.0329286	0.0195928	0.0274081	0.00779934
23_1	d__Bacteria;p__Bacteroidota;c__Bacteroidia;o__Bacteroidales;f__Bacteroidaceae;g__Alloprevotella;s__Alloprevotella sp900539625	0.130172	0.148909	0.121399	0.0527163	0.0354639	0.0984864	0.0750027	0.140952	0.0821894	4.60659	0.223137	0.221932	0.25746	0.117172	0.0896304	0.103772	0.235379	0.131609	0.974076	0.170392	0.061218	0.248024	0.0577585	8.24969	0.0951606	0.227115	0.0773983	0.113287	0.143404	0.426376	0.113717	0.186904	4.32239	1.86725	0.19916	0.27919	0.447326	0.149004	0.166973	0.308982	0.0165028	0.109552
116_1	d__Bacteria;p__Bacillota_A;c__Clostridia;o__Lachnospirales;f__Lachnospiraceae;g__Coprococcus;s__Coprococcus sp000433075	0.0450984	1.03528	0.0631298	0.0407937	0.0950325	0.140208	0.564778	0.0788678	0.145274	0.012403	0.00250463	0.0231519	0.030635	0.0141007	0.0576468	0.0300671	0.0263114	0.0322907	0.072937	0.0263606	0.0123978	0.0196744	0.0289641	5.10572	0.0237667	0.0787881	0.0125135	0.0178948	0.15605	0.0463989	0.010093	0.0445984	0.0482339	0.0539965	0.0109151	0.0105607	0.836803	0.00671727	0.0156699	0.0140882	0.0284046	0.00528341
28_0	d__Bacteria;p__Bacteroidota;c__Bacteroidia;o__Bacteroidales;f__Bacteroidaceae;g__Prevotella;s__Prevotella copri_A	3.63659	2.4357	0.0948402	0.491145	0.593523	0.0954866	0.333784	2.42502	0.166857	2.77437	0.209791	0.212704	0.135058	0.0919594	0.0748478	2.20294	0.167372	2.82979	0.342762	4.02667	0.337856	3.17251	0.0741795	37.6984	0.509633	3.46089	7.20128	0.0590988	3.25439	9.41847	0.12498	8.03644	0.213667	2.78805	6.2892	24.4114	16.6799	0.266622	3.18001	11.3316	0.0472644	0.254227
83_2	d__Bacteria;p__Bacillota_A;c__Clostridia;o__Oscillospirales;f__Ruminococcaceae;g__Ruminiclostridium_E;s__Ruminiclostridium_E sp900539195	0.0077166	0.0228701	0.0352349	0.049239	0.00544902	0.0337625	0.0212587	0.0466371	0.00296863	0.00834384	0.000128972	0.0449401	0.00220591	0.000274499	0.0102798	0.00759185	0.0010525	0.0274995	0.0196099	0.00647822	0.0115093	0.00122878	0.133071	0.00481073	0.831013	0.00950369	0.000310231	0.00199379	0.0358544	0.00207904	0.000520877	0.00552943	0.00823278	0.0213318	0.00216535	0.00299032	0.00557542	0.000659917	0.00271815	0.00548666	0.00102236	0.000459449
103_1	d__Bacteria;p__Bacillota_A;c__Clostridia;o__Oscillospirales;f__Ruminococcaceae;g__Ruminococcus_C;s__Ruminococcus_C sp000433635	0.0552314	0.207636	0.24975	0.107279	0.160295	0.00362439	0.174988	0.0472884	0.0604654	0.00348208	0.000230589	0.030128	0.00157523	0.000587261	0.0769743	0.319107	0.00046946	0.32331	0.0159667	0.12775	0.0588648	0.245333	0.01045	0.0137769	0.955937	0.0126194	0.000356878	0.000474423	0.826944	0.0539457	0.00069125	0.00605331	0.00456198	0.214612	0.00981152	0.000997496	0.0153664	0.000537891	0.00353195	0.0255081	0.00259056	0.000326532
127_0	d__Bacteria;p__Bacillota_A;c__Clostridia;o__Christensenellales;f__CAG-138;g__Phil1;s__Phil1 sp001940855	0.0098332	0.181372	0.00516195	0.547557	0.00181689	0.00178594	0.404296	0.00445402	0.00199355	0.0157503	0.000540533	0.0059156	0.00135197	0.000773884	0.00420736	0.00873458	0.00254159	0.016904	0.0665195	0.0140458	0.00409493	0.00220814	0.0115047	0.00835987	2.83423	0.00479426	0.000332971	0.00164158	0.0302297	0.00301198	0.0014355	0.0489797	0.00674707	0.0119714	0.00176703	0.000598867	0.0588134	0.00245292	0.0112217	0.0879217	0.00147875	0.00162877
111_2	d__Bacteria;p__Bacillota_A;c__Clostridia;o__Lachnospirales;f__Lachnospiraceae;g__Acetatifactor;s__Acetatifactor sp900066565	0.275304	0.37169	1.09258	0.765337	0.209207	0.326256	0.473562	4.25868	0.252118	0.29958	0.0215307	0.125375	0.0316705	0.0733569	0.803555	0.142687	0.0935998	0.280674	1.43913	0.822314	0.038012	0.148216	0.212751	0.156986	1.74726	0.106261	0.0140597	0.0633381	0.279133	1.13548	0.0369885	0.309884	0.153286	0.351498	0.0851854	0.0191346	0.263243	0.147685	0.0733388	0.10545	0.0625111	0.166606
27_1	d__Bacteria;p__Bacteroidota;c__Bacteroidia;o__Bacteroidales;f__Bacteroidaceae;g__Prevotella;s__Prevotella sp015074785	25.6537	16.3641	0.208957	2.85762	3.57799	0.237082	1.27416	4.14846	0.267696	22.8904	0.297656	0.271154	0.311609	0.148786	0.158656	22.2282	0.214627	19.3199	1.7931	12.4353	2.77767	2.92386	0.136083	0.649421	6.98834	13.1988	46.5535	0.053808	3.96845	20.0686	0.347426	27.056	1.03571	13.3097	38.4552	23.852	15.4053	0.300269	21.6326	16.4385	0.291062	0.343359
102_1	d__Bacteria;p__Bacillota_A;c__Clostridia;o__Christensenellales;f__CAG-138;g__PeH17;s__PeH17 sp000435055	0.00444757	0.441684	0.00380177	0.299687	0.000653979	0.000601483	0.0275911	0.00394944	0.00201761	0.163819	0.000379319	0.0026526	0.00306365	0.0011706	0.00243551	0.00644485	0.00259683	0.0525961	0.0157247	0.00333812	0.00580377	0.00263368	0.0175241	0.00238889	1.25427	0.00548714	0.000336336	0.000276331	0.0305422	0.000937021	0.00357873	0.0394096	0.00880495	0.00170554	0.00108925	0.00038664	0.0552307	0.00190646	0.0618601	0.0203797	0.00089972	0.000248165
45_0	d__Bacteria;p__Bacillota;c__Bacilli;o__RF39;f__UBA660;g__CAG-611;s__CAG-611 sp900552235	0.00292364	0.00772964	0.00241148	0.028593	0.0030918	0.000329408	0.0255628	0.0025434	0.000971831	0.0147694	0.000655064	0.00160858	0.001789	0.0172288	0.00098548	0.00222398	0.00137673	0.00648834	0.0181521	0.00713597	0.00632893	0.00363653	0.00642997	0.00688241	0.972758	0.00322093	0.00304636	0.011123	0.0424897	0.00219617	0.000856412	0.0050007	0.0049933	0.00130472	0.00351415	0.00316852	0.00376925	0.0116594	0.00163706	0.003593	0.000674234	0.00434049
24_1	d__Bacteria;p__Bacteroidota;c__Bacteroidia;o__Bacteroidales;f__Bacteroidaceae;g__Alloprevotella;s__Alloprevotella sp900540885	0.00719105	0.0413182	0.0330326	0.00937915	0.0104662	0.0142859	0.0147521	0.206575	0.0227573	0.044301	0.05323	0.0365731	0.0655588	0.0104964	0.019659	0.0605469	0.0611905	2.20669	0.0170768	3.68645	0.00843914	0.0476705	0.00843312	0.0455535	0.0153595	7.911	0.0366721	0.0130783	0.912541	0.102325	0.0433882	3.07797	0.035442	0.0413596	0.0438774	0.0237072	1.19366	0.104403	0.0168324	0.128161	0.00243147	0.0153345
101_0	d__Bacteria;p__Bacillota_A;c__Clostridia;o__Oscillospirales;f__Acutalibacteraceae;g__CAG-177;s__CAG-177 sp000431775	0.0116912	0.0158058	0.00639403	1.22662	0.00624547	0.00709701	0.0793593	0.00705011	0.00475168	0.0431164	0.000400361	0.0063452	0.00171557	0.00199128	0.0078658	0.0199396	0.0035597	0.0389071	0.0528997	0.0136506	0.00473325	0.0064185	0.0179876	0.00526645	0.03073	0.00507232	0.00077338	0.000916323	0.0210516	0.00414615	0.00114608	0.0119688	0.00872414	0.00903869	0.00281574	0.00226675	0.131625	0.00359157	0.0145252	0.0320868	0.000976222	0.00108193
63_2	d__Bacteria;p__Bacillota_C;c__Negativicutes;o__Veillonellales;f__Dialisteraceae;g__Dialister;s__Dialister sp002320515	0.0705612	0.0167985	0.000608468	7.07419	0.000898624	0.000354803	0.000604382	0.000331673	0.000212274	0.000400289	0.000224959	0.000237717	0.000622396	0.00158843	0.000247345	0.0662049	0.00101869	0.000309582	0.000949795	0.00208929	0.0011495	0.000666822	0.00810297	0.000338396	0.0039054	0.00124875	0.00114911	0.000890705	0.000936704	0.00552524	0.000375686	0.00359232	0.000417994	0.000848216	0.106185	0.000250565	0.0016249	0.000403939	0.000886246	0.0344948	0.000568623	0.106604
79_0	d__Bacteria;p__Bacillota_A;c__Clostridia;o__Oscillospirales;f__Oscillospiraceae;g__Vescimonas;s__Vescimonas sp000435555	0.204925	1.34927	0.524386	4.79441	0.124779	0.195078	1.83854	0.222895	0.108394	0.87753	0.0543687	0.159879	0.0738146	0.0948818	0.216423	0.246581	0.477051	1.03254	5.16293	0.66058	0.0935653	0.246721	0.330102	0.196846	2.23523	0.176879	0.0183752	0.0638791	0.621304	0.109409	0.323359	0.47037	0.164466	0.177206	0.0468976	0.0512619	0.459427	0.129328	0.384679	0.335664	0.00931814	0.0952196
46_0	d__Bacteria;p__Bacillota;c__Bacilli;o__RF39;f__UBA660;g__CAG-302;s__CAG-302 sp000431795	0.000110647	0.170715	0.000200785	1.69069	0.00658672	0.000577722	0.663925	0.00149986	0.000627042	0.217876	5.08932e-05	0.00646989	0.00771628	0.000107283	0.000392721	0.000167744	0.000106706	0.0069214	0.37729	0.000365615	0.000179776	0.000119943	0.00254891	0.00550945	0.862365	0.0251531	9.43319e-05	5.23016e-05	0.0831182	0.0010579	0.000154031	0.0170959	0.00562123	0.000637437	0.000571942	9.94369e-05	0.00349008	0.000216534	0.000192357	0.00365349	0.000353645	3.02522e-05
11_1	d__Bacteria;p__Verrucomicrobiota;c__Verrucomicrobiae;o__Verrucomicrobiales;f__Akkermansiaceae;g__Akkermansia;s__Akkermansia muciniphila	0.155468	0.05441	0.00707261	2.60703	0.135906	0.00302212	0.00629219	0.00452565	0.00361049	0.00655802	0.00154192	0.0166409	0.00564692	0.123264	0.105754	0.00700837	0.00306635	0.0069052	1.03545	0.00547444	0.00744809	0.00193672	0.00657932	0.00362685	1.03848	0.00435198	0.000799999	0.00385691	0.00921815	0.00222206	0.0035493	0.00353868	0.00887183	0.00381325	0.0097204	0.171205	0.00258377	0.00603789	0.00841898	0.00244542	0.00336013	0.00568114
108_1	d__Bacteria;p__Bacillota_A;c__Clostridia;o__Lachnospirales;f__Lachnospiraceae;g__Agathobacter;s__Agathobacter rectalis	0.448232	1.26856	0.846206	0.275532	19.8143	1.94673	0.900999	0.45791	1.14133	0.0850246	0.171474	0.416952	1.18366	0.0193258	0.732648	0.3829	1.77909	0.726172	0.166488	1.05536	0.24622	0.449161	1.12551	0.0962369	0.74959	2.09868	1.67647	0.0187365	1.16492	0.424235	0.0668568	0.0845234	0.548519	0.593649	0.78445	0.305805	0.34524	0.105026	0.162875	0.0758539	0.168036	0.510655
1_2	d__Bacteria;p__Pseudomonadota;c__Gammaproteobacteria;o__Burkholderiales;f__Burkholderiaceae_A;g__Parasutterella;s__Parasutterella gallistercoris	0.00346535	0.00507897	0.00931621	0.704598	0.0128534	0.191078	0.00450534	0.00392553	0.00223913	0.00403872	0.00101276	0.00271074	0.149012	0.0471603	0.734402	0.00727528	0.00980538	0.00945473	0.00309168	0.00167511	0.00336894	0.00175444	0.00348875	0.00634056	0.00363323	0.00418087	0.00830085	3.32841	0.00398637	0.00609163	0.100585	0.00178138	0.00317263	0.00790664	0.0233793	0.00253286	0.00193568	0.0167783	0.0187561	0.00254158	0.00650182	0.0153138
75_0	d__Bacteria;p__Bacillota_A;c__Clostridia;o__Oscillospirales;f__Ruminococcaceae;g__Faecalibacterium;s__Faecalibacterium longum	1.17763	0.681841	1.93795	1.15354	0.771848	0.246336	0.466808	0.381384	0.928435	0.816309	0.030195	1.70898	2.13297	0.498125	4.01287	1.10561	0.352003	0.729995	0.724578	0.214409	0.786559	0.214547	2.37386	1.05098	0.562307	0.81801	0.194633	3.4833	0.805637	0.313184	2.84354	1.32736	1.0394	0.553044	0.510934	0.0486111	0.34089	0.444875	2.04565	0.360437	0.0507696	1.06509
71_0	d__Bacteria;p__Bacillota_A;c__Clostridia;o__Oscillospirales;f__Oscillospiraceae;g__Flavonifractor;s__Flavonifractor plautii	0.12315	0.0318011	0.256076	0.0310363	0.006907	0.0570599	0.0468984	0.0490637	0.0106111	0.0314201	0.0706113	0.078272	0.290298	0.188588	0.0233452	0.0279135	0.333865	0.072253	0.0707315	0.111459	0.105873	0.138425	0.340303	0.0132363	0.205507	0.00949117	0.00308353	0.784169	0.0327184	0.0654404	0.316577	0.0264469	0.0815562	0.0305527	0.0509364	0.00432567	0.0320382	0.0910947	0.0475897	0.0180214	0.00150564	0.247595
36_0	d__Bacteria;p__Bacteroidota;c__Bacteroidia;o__Bacteroidales;f__UBA932;g__Cryptobacteroides;s__Cryptobacteroides sp000435075	0.00825236	0.011847	0.0154851	0.061008	0.00573305	0.00972787	0.0139846	0.00592848	0.0201708	0.0342763	0.0625116	0.0145863	0.0045392	0.00159226	0.0203676	0.00747438	0.123456	0.639929	0.0378159	0.0105045	0.0118482	0.05003	0.00529904	0.0077357	0.014079	0.0331436	0.00539901	0.0102358	0.932084	0.00793819	0.016575	0.0503535	0.0257123	0.0138811	0.00309323	0.00813189	0.0554984	0.0111938	0.00996466	0.330978	0.0336168	0.00346781
98_0	d__Bacteria;p__Bacillota_A;c__Clostridia;o__UMGS1883;f__HGM11501;g__HGM11501;s__HGM11501 sp900766735	0.0054911	0.00622104	0.00605481	0.020956	0.00877106	0.00864515	0.0220586	0.0141435	0.0038519	0.00683244	0.000290959	0.00408458	0.00378639	0.00274989	0.0106583	0.00659407	0.0029389	0.0101964	0.0123771	0.00711614	0.00250123	0.00215194	0.00721142	0.00364508	0.00943291	0.00516209	0.00168118	0.00137554	0.977005	0.00284621	0.00527114	0.00565493	0.0082119	0.00433748	0.00199594	0.00127221	0.00481508	0.0142008	0.00641646	0.00547495	0.0027898	0.00114393
48_2	d__Bacteria;p__Bacillota;c__Bacilli;o__Erysipelotrichales;f__Coprobacillaceae;g__Catenibacterium;s__Catenibacterium mitsuokai	0.00488218	0.00395103	0.00543559	0.00640236	0.00780891	0.0292847	0.0816425	0.0135425	0.00598538	0.00126479	0.0293657	0.00318364	0.00339888	0.00301831	0.0111747	0.045888	0.00585001	0.0510549	0.0915758	0.0597876	0.00173833	0.0423485	0.0889275	0.00437825	0.0637896	0.0513308	0.00211987	0.00118734	1.8738	0.0272083	0.00221335	0.0500059	0.580937	0.00885572	0.0358623	0.00130156	0.0308491	0.00542999	0.0103806	0.134658	0.0116601	0.00172364
49_0	d__Bacteria;p__Bacillota;c__Bacilli;o__Erysipelotrichales;f__Coprobacillaceae;g__Faecalibacillus;s__Faecalibacillus intestinalis	0.0738975	0.118059	0.0691395	0.11013	1.1016	0.027658	0.109703	0.00666505	0.0382807	0.0297164	0.000990495	0.0419015	0.00426255	0.0028811	0.241094	0.00566219	0.00339289	0.00812787	0.0133617	0.0149792	0.0148318	0.00574498	0.0318454	0.0721033	0.0113193	0.00675238	0.0230945	0.0261007	0.0241296	0.0380196	0.00372589	0.0198296	0.0700111	0.0353482	0.0101028	0.00197402	0.00427921	0.0743458	0.00891754	0.00292801	0.00605147	0.0209084
60_0	d__Bacteria;p__Actinomycetota;c__Coriobacteriia;o__Coriobacteriales;f__Eggerthellaceae;g__Senegalimassilia;s__	0.0126576	0.0216884	0.0248418	0.00201139	1.01317	0.00202154	0.033217	0.00158691	0.000880294	0.00893615	0.00464404	0.00326639	0.00633843	0.0015493	0.0126997	0.018881	0.0685352	0.0163911	0.00925008	0.00673345	0.00799654	0.00334441	0.0242695	0.018406	0.00522241	0.0141393	0.000234368	0.00791633	0.0907992	0.00889077	0.00257329	0.00283016	0.348441	0.00595058	0.00218814	0.00718965	0.012412	0.0401309	0.00446635	0.00459803	0.000552027	0.0295963
126_0	d__Bacteria;p__Bacillota_A;c__Clostridia;o__Lachnospirales;f__Lachnospiraceae;g__Blautia_A;s__Blautia_A massiliensis	0.354202	0.115726	0.132573	0.0792353	6.54165	0.311376	0.129494	0.0674178	0.0464111	0.0363376	0.0289106	0.0768498	0.412297	0.318988	0.695004	0.212349	0.473907	0.0874031	0.0747898	0.0920737	0.0259005	0.0743763	0.144419	0.0495098	0.0574631	0.0552912	0.263048	0.0187399	1.03757	0.0255668	0.0292374	0.0441406	1.99077	0.129453	0.0402737	0.0395182	0.0505388	0.0829359	0.0552272	0.0380105	0.282236	0.0273167
43_0	d__Bacteria;p__Bacillota_A;c__Clostridia;o__Clostridiales;f__Clostridiaceae;g__Clostridium;s__Clostridium sp001916075	0.00442558	0.0461337	0.00362291	0.00261401	2.87656	0.00754435	0.021894	0.002634	0.0256284	0.0128074	0.000609473	0.0053858	0.0338615	0.000355003	0.0119305	0.00189724	0.00356392	0.0059791	0.00946688	0.0032552	0.0160342	0.00295355	0.00799976	0.0429867	0.00376833	0.0136433	0.00610866	0.010552	0.138941	0.00136775	0.000823118	0.00576186	0.187233	0.0190435	0.050426	0.000246011	0.00114166	0.00701255	0.00372369	0.0197665	0.041218	0.000330195
64_2	d__Bacteria;p__Actinomycetota;c__Coriobacteriia;o__Coriobacteriales;f__Coriobacteriaceae;g__Collinsella;s__Collinsella sp003459245	0.268471	0.107459	0.00559224	0.0337735	1.48634	0.000867755	0.075189	0.00432494	0.00988614	0.0769109	0.126524	0.0507185	0.0828291	0.000434387	0.246388	0.143407	0.63646	0.244341	0.0275495	0.0738498	0.116915	0.0625709	0.137393	0.0993233	0.0298414	0.193205	0.000112509	0.000198153	0.552356	0.0514931	0.00715158	0.0135424	1.59875	0.0701428	0.0360678	0.0452295	0.234406	0.00313684	0.0622345	0.031266	0.000434783	0.109401
109_0	d__Bacteria;p__Bacillota_A;c__Clostridia;o__Lachnospirales;f__Lachnospiraceae;g__Roseburia;s__Roseburia inulinivorans	0.646932	0.106799	0.0913082	0.185911	1.09267	6.7523	0.163551	0.352175	0.271771	0.101027	0.0425795	0.274747	0.516341	0.0500272	0.391486	0.0493184	0.381218	0.703997	0.431744	0.23987	0.0763483	0.186708	0.0680476	0.748295	0.125747	0.108602	0.0825587	0.0805595	1.01273	0.340444	0.0257017	0.153584	0.138172	0.60001	0.0879956	0.0339786	0.0955959	0.0253763	0.128109	0.0416183	0.0784228	0.078019
8_1	d__Bacteria;p__Bacillota_A;c__Clostridia;o__Oscillospirales;f__Butyricicoccaceae;g__Agathobaculum;s__Agathobaculum butyriciproducens	0.293899	0.140498	0.517289	0.110834	0.27405	0.857204	0.264549	0.0835995	0.313155	0.0876804	0.0598816	0.0965646	0.107853	0.00915982	0.200389	0.152307	0.171643	0.14046	0.26018	0.0845866	0.170977	0.0443426	0.971283	0.13872	0.0807155	0.129943	0.0231953	0.219447	0.278147	0.0267375	0.242596	0.0994648	0.557908	0.139685	0.0686441	0.022529	0.140646	0.027516	0.117378	0.103058	0.00312658	0.0184435
87_1	d__Bacteria;p__Bacillota_A;c__Clostridia;o__UBA1381;f__UBA1381;g__CAG-41;s__CAG-41 sp900066215	0.141872	0.031987	0.996011	1.2352	0.246618	1.5293	0.0454012	0.0112546	0.0933153	0.0335215	0.000786897	0.0192859	0.0685275	0.0129446	0.276923	0.009084	0.00895343	0.0213449	0.535697	0.0062076	0.253852	0.00324072	1.52497	0.149995	0.334426	0.108362	0.00127746	0.0644692	0.0108163	0.00565505	0.00999041	0.0082943	0.0762217	0.234424	0.095966	0.00221457	0.00805116	0.00859798	0.00606854	0.00270536	0.00456446	0.00437167
106_0	d__Bacteria;p__Bacillota_A;c__Clostridia;o__Lachnospirales;f__Lachnospiraceae;g__Lachnospira;s__Lachnospira sp000436475	0.0105971	0.0195456	0.0191762	0.276234	0.0786867	5.53733	0.0113345	0.0696966	0.0761066	0.0197839	0.00373447	0.0167434	0.045628	0.012524	0.0882916	0.029073	0.583264	0.0309805	0.0237868	0.0281407	0.0170865	0.0806561	0.0238429	0.0369083	0.0389156	0.102486	0.00821794	0.0112309	0.0467174	1.01319	0.00841222	0.0229146	0.050143	0.0352949	0.015378	0.00692915	0.0513642	0.123512	0.00945039	0.00929998	0.0420729	0.00407958
114_1	d__Bacteria;p__Bacillota_A;c__Clostridia;o__Lachnospirales;f__Lachnospiraceae;g__Wujia;s__Wujia chipingensis	0.344547	0.154628	0.748776	0.444421	0.0439944	0.0625007	2.55725	0.101803	0.867394	0.0877121	0.00172411	0.00930972	0.0345832	0.00492642	0.0218284	0.678693	0.00915338	0.595673	0.177247	0.135232	0.204374	0.00721253	0.0226837	0.461914	0.0575102	2.25782	0.00601237	0.00625044	3.14985	4.82947	0.00862621	0.155032	0.266947	0.0225014	0.0666757	0.0147436	0.133644	0.00426907	0.329095	0.0201452	0.00923953	0.00172576
121_1	d__Bacteria;p__Bacillota_A;c__Clostridia;o__Lachnospirales;f__Lachnospiraceae;g__Mediterraneibacter;s__Mediterraneibacter torques	0.0778209	0.0252235	0.0493889	0.215732	0.139614	0.165951	0.0288228	0.0226623	0.0278876	0.0194674	0.0149667	0.029563	0.0476516	0.230729	0.0446557	0.0145021	0.47287	0.0225795	0.035059	0.0713321	1.3573	0.380558	0.0359875	0.0123954	0.0232593	0.0163402	0.0166854	0.292042	0.0857358	0.0170553	6.00062	0.018239	0.0699668	0.0406045	0.0839433	0.0157597	0.0158262	0.249914	0.0145138	0.0122689	0.146133	0.0385851
122_1	d__Bacteria;p__Bacillota_A;c__Clostridia;o__Lachnospirales;f__Lachnospiraceae;g__Ruminococcus_B;s__Ruminococcus_B gnavus	0.0837834	0.0599282	0.067401	0.214766	0.351639	1.22408	0.0366922	0.0975007	0.0908422	0.0279521	0.0579189	0.0413977	0.294685	0.2006	0.154186	0.0515341	0.307966	0.0509307	0.084268	0.0720504	0.426332	0.0304886	0.0558946	0.0381429	0.0252458	0.0407039	0.0348483	0.072499	0.17546	0.0516658	3.40522	0.0452752	0.130971	0.0858586	0.0181071	0.0147117	0.0324538	0.0889819	0.027014	0.0106037	4.3577	0.0611165
125_1	d__Bacteria;p__Bacillota;c__Bacilli;o__Lactobacillales;f__Lactobacillaceae;g__Ligilactobacillus;s__Ligilactobacillus ruminis	0.0135593	0.010095	0.0138621	0.0179642	0.147262	0.0503396	0.0328422	0.0237423	0.0118858	0.00830449	0.00839598	0.00982361	0.69986	0.0578707	0.0153518	0.0890224	0.282577	0.0120725	0.0158514	0.0578237	0.0346512	0.00842176	0.0295186	0.0139304	0.0175421	0.0155076	0.361793	0.00897783	0.0584795	0.00766453	0.0476026	0.00843901	4.28532	0.10876	0.00629758	0.00199047	0.0209779	0.00603002	0.0123317	0.0143701	0.0571216	0.00587937
96_0	d__Bacteria;p__Bacillota_A;c__Clostridia;o__Monoglobales;f__Monoglobaceae;g__UMGS1820;s__UMGS1820 sp900545865	0.00768813	0.0194511	0.00576448	0.0133805	0.00839805	0.00732763	0.0502587	0.00640402	0.00304493	0.00999552	0.00022667	0.00626691	0.00269535	0.00160208	0.0203008	0.028623	0.00250927	0.0067766	0.0153006	0.00801409	0.00317746	0.00380444	0.00440042	0.00408935	0.0857615	0.0135225	0.0118384	0.000452682	0.0149489	0.00628536	0.00246694	0.0198434	2.18247	0.00475693	0.00948046	0.00820413	0.0423943	0.00214287	0.00875899	0.00657848	0.00325191	0.000548845
80_1	d__Bacteria;p__Bacillota_A;c__Clostridia;o__Oscillospirales;f__Acutalibacteraceae;g__CAG-217;s__CAG-217 sp000436335	0.00425288	0.00402372	0.00409384	0.128561	0.0129522	0.00396297	0.529513	0.313508	0.00222015	0.0566007	0.000485702	0.709424	0.00468777	0.000713958	2.70394	0.00819704	0.00191977	0.257295	0.00871555	0.155574	0.00288078	0.213872	0.0064636	0.0328769	0.006441	0.0121033	0.000680904	0.000625298	0.407856	0.00347232	0.00519333	0.0034178	1.17099	0.00409727	0.00186448	0.142378	0.00996206	0.258212	0.00623472	0.0330629	0.00109019	0.000665827
131_0	d__Bacteria;p__Bacteroidota;c__Bacteroidia;o__Bacteroidales;f__Marinifilaceae;g__Butyricimonas;s__Butyricimonas virosa	0.00646729	0.115053	0.00389852	0.155136	0.00543695	0.00312287	0.624653	0.133979	0.0569572	0.0728291	0.005908	0.00305058	0.00183887	0.00715782	0.103887	0.0514973	0.00741807	0.156081	0.065089	0.0882947	0.0109418	0.0139981	0.10503	0.00319883	0.00458301	0.0399316	0.00688878	0.00758955	0.022455	0.00969393	0.00816175	0.02742	0.011772	0.00788347	0.0233452	0.00256307	0.0471373	0.00655321	0.0730457	0.0182927	0.000433706	0.00384594
97_0	d__Bacteria;p__Bacillota_A;c__Clostridia;o__Monoglobales;f__Monoglobaceae;g__UMGS1494;s__UMGS1494 sp900552305	0.000707477	0.00233526	0.00170953	0.0111022	0.000467951	0.00141313	0.696319	0.000443514	0.000533618	0.00828246	0.000133203	0.000705258	0.000279904	0.000151032	0.00167058	0.0011238	0.000178072	0.00122733	0.0114025	0.00292241	0.000653703	0.000270469	0.0021269	0.000928488	0.0218252	0.00260624	6.41315e-05	0.000213242	0.0177684	0.00194979	0.000181056	0.0719678	0.0149972	0.000867727	0.000296304	0.000191901	0.0139683	0.00728663	0.00102506	0.00222008	0.000190181	4.10104e-05
93_0	d__Bacteria;p__Bacillota_A;c__Clostridia;o__UMGS1810;f__UMGS1810;g__NSJ-50;s__NSJ-50 sp014385105	0.00569437	0.00124953	0.00143593	0.00510305	0.00155498	0.00161564	0.559651	0.000588338	0.000923499	0.000432946	9.90832e-05	0.000569917	0.000281038	0.000379491	0.00120164	0.00191562	0.00113362	0.000834937	0.00202022	0.000587072	0.000540889	0.000444091	0.00121455	0.000435128	0.017538	0.00105358	0.000202215	0.000334433	0.00181711	0.000352752	0.00259053	0.0299502	0.00137712	0.00106573	0.000386045	0.000181763	0.00244621	0.000863323	0.000595928	0.00056155	0.000796344	0.000206941
26_2	d__Bacteria;p__Bacteroidota;c__Bacteroidia;o__Bacteroidales;f__Bacteroidaceae;g__Prevotella;s__Prevotella sp000434975	0.137185	11.2558	0.0108063	0.0200824	0.0308163	0.00223939	1.3437	0.768452	0.0391395	0.0944081	0.297526	0.198784	0.00436461	0.019797	0.0251916	0.301764	0.0962805	0.484729	0.0272951	0.174037	0.014139	0.0610962	0.00797466	0.387033	0.0150409	0.644258	0.783447	0.0416517	0.26743	2.84528	0.0148009	0.421199	0.0180716	4.7781	0.277965	0.0881993	1.34784	0.0198884	0.0905954	4.76544	0.0132849	0.0849234
39_0	d__Bacteria;p__Bacteroidota;c__Bacteroidia;o__Bacteroidales;f__Bacteroidaceae;g__UBA6398;s__UBA6398 sp003150315	0.00220594	0.0111334	0.0213884	0.00646205	0.00324495	0.0215903	1.06064	0.0328589	0.0139746	0.00539685	0.0102253	0.00931566	0.00635904	0.00458032	0.00720372	0.00660219	0.00841265	0.0194823	0.00994734	0.0122433	0.0057677	0.0287931	0.00628414	0.0143132	0.0234963	0.0628748	0.00321975	0.00514823	0.109419	0.00351376	0.0174525	0.0443961	0.00753192	0.0105677	0.0110767	0.00936494	0.028069	0.0268777	0.0179488	0.0499423	0.00330644	0.0148229
94_0	d__Bacteria;p__Bacillota_A;c__Clostridia;o__Oscillospirales;f__Acutalibacteraceae;g__UBA737;s__UBA737 sp002431945	0.00467485	0.0332921	0.0141563	0.124117	0.0296022	0.014767	2.0415	0.0125354	0.00705386	0.17385	0.000259792	0.00311964	0.00294461	0.00168759	0.0224506	0.0149639	0.00679709	0.00826263	0.0407672	0.0141253	0.00428763	0.00211232	0.00752688	0.00929402	0.0269095	0.0234884	0.000837417	0.00137053	0.0505695	0.00528325	0.0179778	0.0244983	0.00857019	0.00995364	0.00203691	0.00621538	0.0163756	0.0265126	0.00491919	0.0144327	0.0118384	0.000774764
65_1	d__Bacteria;p__Bacillota_C;c__Negativicutes;o__Acidaminococcales;f__Acidaminococcaceae;g__Phascolarctobacterium_A;s__Phascolarctobacterium_A succinatutens	0.00218576	0.00340957	0.0028627	0.00537788	0.00224975	0.00598525	2.85352	0.601772	0.00176496	0.554628	1.39447	0.00324048	0.00346313	0.00138096	0.00278535	0.00344547	0.00103601	0.290869	0.407669	0.784961	0.0116028	0.00271388	0.00610699	1.30562	0.00531926	2.87285	0.000736358	0.00132585	0.695308	0.002311	0.00191913	0.239237	0.0609029	0.00504224	0.00202807	0.192844	0.00463249	0.00101533	0.00403871	0.519884	0.00444484	0.0010491
129_0	d__Bacteria;p__Bacillota_A;c__Clostridia;o__UBA1381;f__UBA9506;g__Congzhengia;s__Congzhengia minquanensis	0.00100367	0.00219085	0.00250753	0.00297367	0.000838259	0.000752325	0.896688	0.00214005	0.000582488	0.00220841	7.63426e-05	0.00345723	0.000574272	0.000384106	0.0107472	0.00111351	0.000629114	0.00233545	0.00576352	0.00173708	0.00093127	0.00203101	0.00183564	0.000844828	0.00426812	0.00146894	0.000106288	0.000268006	0.00471928	0.000547967	0.000548765	0.00260611	0.00332005	0.00115025	0.000762967	0.000692765	0.00164988	0.00146589	0.000852336	0.00174195	0.000460369	0.000146557
66_0	d__Bacteria;p__Bacillota_C;c__Negativicutes;o__Acidaminococcales;f__Acidaminococcaceae;g__;s__	0.000544938	0.000474635	0.000615871	0.0016766	0.00230857	0.00202942	0.00218323	0.000781876	0.000927206	0.000571813	0.00178225	0.000576743	0.000355157	0.00206368	0.00133416	0.00109382	0.000483621	0.000663002	0.00109573	0.00309108	0.0228245	0.00249369	0.00100106	0.00151393	0.00105163	0.00190919	0.00025539	0.000928435	0.00195472	0.000236695	0.000769217	0.000705338	0.00137474	1.63268	0.000683984	0.000496601	0.000545568	0.000418207	0.00018943	0.000649211	0.0102547	0.00075092
82_1	d__Bacteria;p__Bacillota_A;c__Clostridia;o__Oscillospirales;f__Ruminococcaceae;g__Ruminococcus_D;s__Ruminococcus_D bicirculans	0.632018	0.0819696	0.562322	1.83039	0.146566	0.0320688	0.240703	0.0363007	0.0175662	0.413789	0.00115368	0.471709	0.0218371	0.00557273	0.0392925	0.732604	0.00793839	0.0187878	0.0420204	0.28138	0.00580242	0.0459935	0.55578	0.102769	0.0241101	0.0619018	0.00459272	0.00306177	0.0481039	0.0568764	0.00650926	0.137087	0.0904671	4.90881	0.0058544	0.00209444	0.0802677	0.0347567	0.34865	0.00695751	0.0111263	0.00212138
63_1	d__Bacteria;p__Bacillota_C;c__Negativicutes;o__Veillonellales;f__Dialisteraceae;g__Dialister;s__Dialister succinatiphilus	0.381968	0.0870191	0.000559381	0.172591	0.000359099	0.00037429	0.00103819	0.000714382	0.000591836	0.000419727	0.000139005	0.000341082	0.000746461	0.00153754	0.000752407	0.328656	0.00236405	0.000502828	0.00115018	0.00221039	0.00149031	0.000804465	0.00823928	0.000510955	0.00429026	0.000920655	0.00106321	8.73918e-05	0.00134076	0.00460821	0.000626144	0.00226921	0.000375196	0.000887106	1.48819	0.000430977	0.00642922	0.000954937	0.00155248	0.00274687	0.000466755	0.516462
30_0	d__Bacteria;p__Bacteroidota;c__Bacteroidia;o__Bacteroidales;f__Bacteroidaceae;g__Prevotella;s__Prevotella massiliensis	0.157112	0.119649	0.00987345	0.0209331	0.0310026	0.00485375	0.0241253	0.0473435	0.0259392	0.160692	0.0163328	0.0290189	0.00201869	0.00806573	0.0107157	0.111912	0.00776299	0.136237	0.0135733	0.090875	0.0166216	0.0907855	0.00454508	0.137097	0.0373888	0.100193	0.297499	0.00942028	0.0630319	0.194641	0.0076467	0.211527	0.0119223	0.0674356	0.262134	2.78082	0.260233	0.0462675	0.101573	0.22201	0.00524246	0.00662428
18_1	d__Bacteria;p__Bacteroidota;c__Bacteroidia;o__Bacteroidales;f__Bacteroidaceae;g__Phocaeicola;s__Phocaeicola plebeius_A	1.41355	1.99565	2.37968	1.79226	0.196027	1.03155	1.46875	3.14307	8.64009	1.65662	14.7791	6.69144	1.52322	1.40141	5.90692	0.852765	23.004	1.95371	2.43464	0.546434	1.4736	11.0973	0.354461	3.13905	0.971078	1.18424	0.796188	0.362159	1.2857	1.25327	6.36954	0.920357	0.164957	2.08144	0.654785	5.68957	3.47948	1.47639	3.3979	0.75199	0.945251	18.2891
14_0	d__Bacteria;p__Pseudomonadota;c__Gammaproteobacteria;o__Enterobacterales;f__Enterobacteriaceae;g__Citrobacter;s__Citrobacter portucalensis	0.000847442	0.000236699	0.000596692	0.000931865	0.0275563	0.0028733	0.000654222	0.0050665	0.00260225	0.000147622	0.0143775	0.00106859	0.180661	0.0288835	0.000381246	0.0552688	0.000900889	0.000147133	0.00277289	0.00778227	0.0441204	0.00665413	0.0394925	0.0283475	0.00418769	0.0117934	0.00711017	4.94534	0.00668043	0.0289686	0.00770005	0.000782758	0.009359	0.00597967	0.0062139	0.643286	0.0304764	0.14029	0.471642	0.00209181	0.0932793	0.0365772
83_1	d__Bacteria;p__Bacillota_A;c__Clostridia;o__Oscillospirales;f__Ruminococcaceae;g__Ruminiclostridium_E;s__Ruminiclostridium_E siraeum	0.00106455	0.0842856	0.00143711	0.064533	0.002087	0.00200765	0.0722787	1.79343	0.00344028	0.025331	0.000246636	0.187693	0.00440278	0.000356199	0.0044243	0.00560544	0.00100693	0.113707	0.0142488	0.00211699	0.00113588	0.000588599	0.886594	0.0101663	0.0227229	0.00921849	0.000344192	0.000766863	0.119567	0.00100653	0.000646109	0.0107919	0.00433635	0.00433808	0.000527879	0.0128351	0.0112634	0.00200135	0.00208606	0.00468993	0.000476671	0.000328655
12_1	d__Bacteria;p__Pseudomonadota;c__Gammaproteobacteria;o__Enterobacterales;f__Enterobacteriaceae;g__Klebsiella;s__Klebsiella pneumoniae	0.0103524	0.0668722	0.0221313	0.0265108	0.996399	0.0200052	0.0412327	3.64011	0.211057	0.0940283	0.167138	0.0236102	0.0364092	0.112634	0.0162531	0.0885085	0.0106134	0.0171326	0.0368382	0.0162277	0.0609247	0.0505471	0.0246289	0.0169477	0.0390819	0.0200008	0.00350152	1.45596	0.0264857	5.14568	0.0318278	0.015821	0.0536699	0.043167	0.00446858	0.00758434	0.0755054	0.0647802	0.0357664	0.662013	0.0386765	24.4507
110_0	d__Bacteria;p__Bacillota_A;c__Clostridia;o__Lachnospirales;f__Lachnospiraceae;g__CAG-603;s__CAG-603 sp900066105	0.0350768	0.0115933	0.00866952	0.0169782	0.0348859	0.041763	0.00858856	5.98099	0.0331545	0.00477854	0.00726779	0.00863455	0.00886397	0.00308496	0.0138504	0.0284826	0.00670034	0.0142397	0.0124862	0.0174324	0.0061645	0.0104979	0.0109526	0.0167688	0.0102459	0.0206797	0.015	0.00392039	0.0252585	0.0181239	0.00681355	0.0133424	0.0180283	0.0270257	0.00417162	0.00433421	0.00786541	0.0161367	0.00470226	0.0328827	0.0216455	0.00247721
3_1	d__Bacteria;p__Pseudomonadota;c__Gammaproteobacteria;o__Burkholderiales;f__Burkholderiaceae_A;g__Sutterella;s__Sutterella sp905206365	0.00265985	0.00109318	0.000268439	0.000891834	0.00280196	0.0016205	0.00227343	0.00157543	0.660516	0.00618779	0.00299577	0.04951	0.00300696	0.0015994	0.000893683	0.0137935	0.000840204	0.00488746	0.00172944	0.0020852	0.00336698	0.00490887	0.000778002	0.000616288	0.000719945	0.000969345	0.000348405	0.00920926	0.00209144	0.0101147	0.00259564	0.00262406	0.00143274	0.00464243	0.000328381	0.00161292	0.00636287	0.00666544	0.0194211	0.00282125	0.00898712	4.52564
17_0	d__Bacteria;p__Bacteroidota;c__Bacteroidia;o__Bacteroidales;f__Bacteroidaceae;g__Paraprevotella;s__Paraprevotella xylaniphila	0.271505	0.291435	1.70655	0.137681	0.510951	0.6483	0.26224	0.619181	2.47346	0.555193	1.55438	0.961598	0.289637	0.670766	1.16372	0.312779	1.188	0.25482	0.345024	0.346796	0.118274	0.458835	0.145726	0.456232	3.08424	0.508153	0.130195	0.0607532	0.178857	0.308459	0.814178	0.189246	0.0598453	0.322681	0.143429	0.379637	0.218022	0.384557	0.243005	0.164689	0.463357	0.401785
132_0	d__Bacteria;p__Bacillota_A;c__Clostridia;o__Christensenellales;f__Borkfalkiaceae;g__UBA7597;s__UBA7597 sp900542935	0.00136618	0.00279934	0.000924343	0.00220439	0.000357675	0.000769652	0.010912	0.000303989	0.540089	0.0433779	0.000107874	0.0015985	0.00158755	0.000667593	0.00371368	0.296316	0.000437547	0.121616	0.00745566	0.0121892	0.000611504	0.000611845	0.00173549	0.00089284	0.117833	0.00091808	4.93015e-05	0.000659021	0.00767239	0.000804743	0.000268838	0.012969	0.00204885	0.0146248	0.000254096	0.000167061	0.00262727	0.00212775	0.00128825	0.0111999	0.00166802	0.000492532
76_0	d__Bacteria;p__Bacillota_A;c__Clostridia;o__Oscillospirales;f__Ruminococcaceae;g__Faecalibacterium;s__Faecalibacterium prausnitzii_E	0.296817	0.832354	0.478752	1.469	0.100748	0.0253454	0.391977	0.15816	2.84554	2.09537	0.262853	2.05688	0.199388	0.0207498	3.42853	0.512255	0.057253	0.614726	0.355795	0.160389	0.0443933	0.125486	1.17838	0.477283	0.0930507	0.318708	0.0377195	0.0189685	1.84878	0.0628465	0.127946	0.445901	1.03892	0.20158	0.442174	0.0289537	0.201143	0.165988	3.9633	0.145713	0.00704121	0.21793
115_0	d__Bacteria;p__Bacillota_A;c__Clostridia;o__Lachnospirales;f__Lachnospiraceae;g__Eubacterium_F;s__Eubacterium_F sp003491505	0.0167351	0.132143	0.306593	0.349796	0.0549028	0.0630525	0.25354	0.127547	1.08526	0.0400502	0.00177473	0.0532485	0.0157105	0.00971116	0.0354189	0.0368648	0.0117226	0.059167	0.124027	0.0282338	0.0114175	0.00774706	0.688034	0.702539	0.0206678	0.18344	0.00520559	0.00460745	0.0454114	0.0931696	0.0088466	0.0149908	0.0246698	0.0962068	0.00753438	0.00504087	0.0248408	0.00464954	0.0113113	0.00766704	0.0129868	0.00427519
61_1	d__Bacteria;p__Bacillota_C;c__Negativicutes;o__Veillonellales;f__Dialisteraceae;g__Dialister;s__Dialister sp000434475	0.0108411	0.00486502	0.00550156	0.0201083	0.0077854	0.0274899	0.0112898	0.0179123	0.0075104	0.00267388	0.00117467	0.0042972	0.00387464	0.00463723	0.0110434	0.00569155	0.00716243	0.0046631	0.00610782	0.737983	0.00295115	0.00271759	0.0132204	0.00590696	0.0116767	0.00665683	0.00327098	0.00119092	0.137701	0.663702	0.00175797	0.346819	0.00960902	0.0093481	0.00762027	0.000971819	2.09105	0.00168647	0.00357665	0.00271788	0.0128705	0.00656708
37_0	d__Bacteria;p__Bacteroidota;c__Bacteroidia;o__Bacteroidales;f__UBA932;g__Cryptobacteroides;s__Cryptobacteroides sp000432515	0.0282821	0.0712346	0.0222043	0.0590423	0.00844136	0.0708556	0.0391114	0.0373594	0.0279377	0.0482235	0.190416	0.0643221	0.00681776	0.0778371	0.049176	0.0113259	0.00265777	0.0926796	0.0257843	0.0397584	0.0313964	0.012273	0.0115243	0.0422942	0.0485851	0.126639	0.0818135	0.0166317	0.0556514	0.00788898	0.108091	0.0478721	0.0151746	0.019423	0.0189187	0.29681	2.03793	0.0173592	0.0249329	0.148796	0.000942504	0.131548
35_1	d__Bacteria;p__Bacteroidota;c__Bacteroidia;o__Bacteroidales;f__UBA932;g__Cryptobacteroides;s__Cryptobacteroides sp000431015	0.0406093	0.0211508	0.0296994	0.335732	0.0300228	0.0432164	0.0234528	0.0130655	0.0395899	0.0373754	0.0927333	0.0776193	0.0695555	0.0912109	0.0240239	0.0192039	0.0628458	0.0819419	0.15037	0.0295366	0.0271546	0.210092	0.0221936	0.0296539	0.0245315	0.227863	0.173803	0.0280828	0.880289	0.0394767	0.0583562	0.192923	0.308289	0.109417	0.0314071	0.0321107	1.60985	0.0530336	0.0487308	0.550941	0.00524157	0.0307576
130_0	d__Bacteria;p__Bacillota;c__Bacilli;o__Lactobacillales;f__Enterococcaceae;g__Enterococcus_B;s__Enterococcus_B hirae	0.00559602	0.00572876	0.00573724	0.00628832	0.0403606	0.0201709	0.00853334	0.00664326	0.00786089	0.00373193	0.00134221	0.00466383	0.00984325	0.0053588	0.0126961	0.00717738	0.00563088	0.00636687	0.00517188	0.00475799	0.00378053	0.00237101	0.00500662	0.00553271	0.00449908	0.00530051	0.00287258	0.00324328	0.0157174	0.00485551	0.00480342	0.00309913	0.0161151	0.0101756	0.00356973	0.00158722	0.781092	0.00271684	0.00480973	0.01198	0.016467	0.00222445
85_2	d__Bacteria;p__Bacillota_A;c__Clostridia;o__Oscillospirales;f__Acutalibacteraceae;g__Ruminococcus_E;s__Ruminococcus_E sp003438075	0.0252969	0.0740783	0.208244	0.0689264	0.0468639	0.0713296	0.167192	0.0577247	0.0212387	0.0594595	0.00572502	0.0412551	0.0391854	0.0154024	0.0564663	0.0603476	0.0249093	0.0809559	0.114846	0.124102	0.0476179	0.022612	0.180247	0.0266861	0.0467677	0.0905645	0.00380605	0.00768554	0.0711987	0.0145219	0.0174989	0.0776124	0.073025	0.0611505	0.0141745	0.0143479	0.075824	0.789243	0.0578722	0.0596744	0.0591865	0.0104426
95_0	d__Bacteria;p__Bacillota_A;c__Clostridia;o__Oscillospirales;f__Acutalibacteraceae;g__UBA737;s__UBA737 sp900549755	0.0146159	0.121637	0.0568832	0.722915	0.0333904	0.0330805	0.224663	0.0354277	0.0156251	0.0294834	0.00113127	0.00962921	0.0128269	0.00767812	0.0767154	0.0316863	0.0106464	0.0392067	0.161981	0.0323073	0.0077068	0.00513743	0.025348	0.0144675	0.0945269	0.0360145	0.00226006	0.00449249	0.196335	0.0131598	0.0101315	0.024753	0.0208081	0.0112909	0.00396324	0.00200949	0.0362899	1.26608	0.0157076	0.0588077	0.0149259	0.00180131
104_1	d__Bacteria;p__Bacillota_A;c__Clostridia;o__Lachnospirales;f__Lachnospiraceae;g__Lachnospira;s__Lachnospira eligens_A	0.0216028	0.0996651	0.0800579	0.0453011	0.220723	0.140444	0.112058	0.265783	1.42726	0.0873312	0.00294461	0.118173	0.113588	0.0128764	0.0710929	0.171215	0.121362	0.177069	0.366122	0.0460099	0.0523583	0.0693216	0.361829	1.33636	0.359343	0.146947	0.0198213	0.177955	0.261479	1.07723	0.0125686	0.687129	0.391171	3.02265	0.0942449	0.161588	0.371822	0.0112221	0.910229	0.180919	0.623319	0.00736643
5_1	d__Bacteria;p__Pseudomonadota;c__Gammaproteobacteria;o__Burkholderiales;f__Burkholderiaceae_A;g__Sutterella;s__Sutterella wadsworthensis_A	0.00207947	0.00136561	0.000320858	0.000474581	0.00019226	0.000269835	0.140585	9.64215e-05	0.00140851	0.89692	0.0043019	8.66649	0.00147562	0.00190709	0.000307983	1.07214	0.000157156	0.00135417	0.138141	0.236101	0.000318038	0.000245774	0.0151878	0.00044345	0.000909265	0.0225238	4.24174e-05	0.00191682	0.0527271	0.809375	0.000530375	0.00320886	0.00499937	0.390677	0.000512222	0.00138172	0.334656	0.00484074	4.06306	0.00166778	0.0102967	0.00381155
89_1	d__Bacteria;p__Bacillota_A;c__Clostridia;o__Oscillospirales;f__Acutalibacteraceae;g__Eubacterium_R;s__Eubacterium_R sp000434995	0.00163518	0.0288527	0.0653027	0.0249719	0.00761474	0.0017879	0.0560164	0.034993	0.0111048	0.0267966	6.09903e-05	0.0337795	0.0600811	0.000175875	0.0293602	0.108257	0.000454128	0.0319523	0.0321929	0.0343473	0.0326191	0.0026576	0.00572003	0.981036	0.0152267	1.41597	0.00161947	0.000367445	0.449938	0.0143256	0.00129964	0.00913828	4.23765	3.19156	0.00365909	0.00250384	0.418456	0.00552157	1.61567	0.0954506	0.000679825	0.000274079
31_0	d__Bacteria;p__Bacteroidota;c__Bacteroidia;o__Bacteroidales;f__Bacteroidaceae;g__UBA4372;s__UBA4372 sp900543815	0.0450002	0.20412	0.0147831	0.0124198	0.00625544	0.0214862	0.0209339	0.0650848	0.00765881	0.0407006	0.0146447	0.0158869	0.00256592	0.0154014	0.0185094	0.179919	0.00165126	0.0682121	0.0137582	0.138823	0.00569208	0.268126	0.00217639	0.0328193	0.0145279	0.16451	0.136515	0.00438053	0.272789	0.089005	0.0528371	1.06647	0.0116005	0.0363145	0.19874	0.431559	0.86625	0.0161598	0.0269472	1.14794	0.000721013	0.0165254
7_0	d__Bacteria;p__Pseudomonadota;c__Gammaproteobacteria;o__Burkholderiales;f__Burkholderiaceae_A;g__Duodenibacillus;s__Duodenibacillus sp900544255	0.00429569	0.000897107	0.00618872	0.00124901	0.000984202	0.00126981	0.00217945	0.00100754	0.00310121	0.00272296	0.00240846	0.0289541	0.000780742	0.00104859	0.00285612	0.00210836	0.00105975	0.00246182	0.00191795	0.000886648	0.000658052	0.00932138	0.00180872	0.000463895	0.00323961	0.00118049	5.46501e-05	0.00106592	0.000552264	0.00292137	0.00245075	0.000598901	0.000182328	0.00267579	0.000291726	0.000575158	0.00224582	0.0105188	0.00833576	0.577751	0.00351156	0.00509564
25_1	d__Bacteria;p__Bacteroidota;c__Bacteroidia;o__Bacteroidales;f__Bacteroidaceae;g__Alloprevotella;s__Alloprevotella timonensis	0.0274682	0.0811986	0.0294948	0.0148907	0.014986	0.0256025	0.0158226	5.48053	0.0709307	0.0448383	0.100325	0.0251582	0.00464634	0.0051843	0.027167	2.82085	0.00992307	0.126928	0.0260784	0.137463	0.019803	0.0273736	0.0243353	0.0367782	0.017168	0.160356	0.024315	0.00805956	0.0419542	5.30296	0.0250842	0.119348	0.0155542	0.0430234	0.0299974	0.0542616	0.0891105	0.194022	0.0162151	5.33111	0.00111647	0.00699879
16_0	d__Bacteria;p__Bacteroidota;c__Bacteroidia;o__Bacteroidales;f__Muribaculaceae;g__CAG-873;s__CAG-873 sp001701165	0.0215812	0.0282119	0.020444	0.0323538	0.0159367	0.020129	0.0802106	0.0159299	0.0200942	0.0250336	0.01769	0.0325948	0.00383497	0.00951599	0.0393973	0.0441116	0.0285331	0.225592	0.75426	0.0366261	0.0166767	0.0109298	0.0290947	0.0339441	0.024638	0.538436	0.0343747	0.00292247	0.0472569	0.0223699	0.0142658	0.0346402	0.0254568	0.0467498	0.0125498	0.00889796	0.0314479	0.00883861	0.04587	1.01981	0.00246615	0.0235132
118_0	d__Bacteria;p__Bacillota_A;c__Clostridia;o__Lachnospirales;f__Lachnospiraceae;g__Roseburia;s__Roseburia sp003470905	0.0768119	0.392199	0.138628	0.129274	0.572607	0.221258	0.0998788	0.346084	0.243538	0.0932363	0.161033	0.127492	0.131834	0.156929	0.13985	0.115802	0.244764	0.164349	0.156921	0.103215	0.058541	0.13918	0.179154	0.0825361	0.0983603	0.0747607	0.0259906	0.471648	0.162955	0.134073	0.130707	0.0784751	0.0955916	0.202636	0.0564239	0.0585379	0.123502	0.0442799	0.0621869	0.553675	0.0924525	0.081484
55_0	d__Bacteria;p__Bacillota;c__Bacilli;o__Lactobacillales;f__Streptococcaceae;g__Streptococcus;s__Streptococcus pasteurianus	0.00175044	0.00155428	0.00246855	0.00418452	0.0114387	0.00970173	0.0100199	0.00107362	0.00153653	0.00169178	0.00346617	0.00146305	0.00708231	0.00599899	0.00350349	0.00329359	0.00210479	0.00226653	0.00241116	0.0484662	0.00252007	0.00173608	0.00650021	0.0039704	0.0030683	0.00356818	0.0023492	0.00138528	0.0072658	0.00181194	0.00675927	0.0013244	0.060715	0.00786058	0.00241944	0.000490595	0.00453691	0.00466887	0.00199498	0.00174746	4.79583	0.000522847
57_1	d__Bacteria;p__Actinomycetota;c__Actinomycetia;o__Actinomycetales;f__Bifidobacteriaceae;g__Bifidobacterium;s__Bifidobacterium pseudocatenulatum	0.064646	0.0163828	2.54937	0.162119	1.94393	0.0381319	0.0335427	0.0041716	0.0200365	0.0194513	0.0149265	0.0079739	0.199335	0.10054	0.0674678	0.00670216	0.671782	0.00394932	0.0660921	0.00653855	0.019174	0.00653466	0.114292	0.136926	0.1153	0.00568343	0.0103346	0.00170366	0.013127	0.00189747	0.0267815	0.00379539	1.57914	0.107009	0.0132523	0.0330416	0.00569213	0.76363	0.0112058	0.00529518	2.26947	0.0296866
21_1	d__Bacteria;p__Bacteroidota;c__Bacteroidia;o__Bacteroidales;f__Bacteroidaceae;g__Phocaeicola;s__Phocaeicola vulgatus	6.58314	0.81059	4.35067	1.8161	3.94328	19.0422	1.0153	0.984797	2.2198	0.58039	2.83479	7.68884	5.93921	16.3397	5.14256	0.37802	2.91459	0.770632	2.79618	0.440214	1.97262	3.38196	2.41398	0.598573	5.15657	1.00469	0.199026	0.684911	0.408103	0.464669	8.6344	0.23528	0.194215	0.678366	2.1191	0.532116	0.686678	10.839	1.24055	0.278109	26.4658	5.39704
56_0	d__Bacteria;p__Bacillota;c__Bacilli;o__Lactobacillales;f__Streptococcaceae;g__Streptococcus;s__Streptococcus thermophilus	0.0230833	0.00641019	0.0112433	0.00871557	0.0867143	0.015805	0.0399493	0.00191299	0.00480474	0.00256585	0.00739925	0.000242599	0.0242463	0.0432943	0.0122249	0.00752979	0.00954943	0.0101431	0.00116566	0.00158034	0.016983	0.00104728	0.00655253	0.0605678	0.00104364	0.00192193	0.0199958	0.00260884	0.0260612	0.0377527	0.104651	0.000336364	0.631395	0.133225	0.00310526	0.000812019	0.00505254	0.0956711	0.0008448	0.00384271	2.39027	0.000522757
107_0	d__Bacteria;p__Bacillota_A;c__Clostridia;o__Lachnospirales;f__Lachnospiraceae;g__Lachnospira;s__Lachnospira sp000436535	0.0542955	0.0932181	0.0801565	0.0614947	0.214283	0.24177	0.0186703	0.486854	0.877348	0.0261977	0.00478747	0.0571933	1.18227	0.0402827	0.0938552	0.0236757	0.063257	0.0370256	0.0427319	0.0429094	0.0423289	0.0204484	0.0644652	0.054328	0.0317118	0.0322306	0.0122715	0.0206233	0.0586166	0.102619	0.00747007	0.0790032	0.0680253	0.404802	0.024542	0.0187261	0.0329471	0.0136443	0.0359218	0.026451	2.7503	0.00867541
78_0	d__Bacteria;p__Bacillota_A;c__Clostridia;o__Oscillospirales;f__Ruminococcaceae;g__Faecalibacterium;s__Faecalibacterium prausnitzii_D	1.03636	3.41357	0.898833	1.01993	1.0324	0.0976395	0.334999	0.231699	0.356895	3.37408	0.0271334	0.652515	0.323566	0.3847	1.27568	1.17777	0.172162	1.14034	0.673154	0.179031	0.258731	0.187696	1.06561	0.770826	0.880209	1.01371	0.258941	0.0291116	0.842882	0.111298	0.16911	0.348888	1.08188	1.19412	0.646624	0.0627835	0.397546	0.240188	2.41429	0.618006	1.04414	0.22724
54_1	d__Bacteria;p__Spirochaetota;c__Brachyspirae;o__Brachyspirales;f__Brachyspiraceae;g__Brachyspira;s__Brachyspira aalborgi	6.91261e-05	0.000178098	0.000135438	0.000268821	0.000210015	0.000182656	0.000434993	0.000187602	0.000273541	1.0404	0.000100616	0.000235484	7.34826e-05	6.37336e-05	1.27043	0.0725238	0.000244647	0.000247142	0.000310515	0.000251343	0.000252157	0.000116531	9.33094e-05	0.000217252	0.000148835	0.000143961	9.84677e-05	0.00012341	0.083498	0.000123354	0.000735498	0.000309787	0.00075558	0.000235729	7.89392e-05	6.52317e-05	0.000173609	0.000170194	0.000134543	0.000120531	0.000276232	8.80268e-05
68_1	d__Bacteria;p__Desulfobacterota;c__Desulfovibrionia;o__Desulfovibrionales;f__Desulfovibrionaceae;g__Desulfovibrio;s__Desulfovibrio sp900556755	0.0015628	0.00347802	0.00154333	0.00606739	0.000947033	0.0003251	0.00923616	0.0012117	0.000789009	0.779001	0.00297347	0.0115738	0.00110189	0.00246106	0.00345198	0.00247614	0.000978315	0.0037935	0.17554	0.372371	0.0203956	0.00572017	0.00301432	0.00267642	0.00798064	0.00549988	0.000160035	0.000587025	1.63262	0.000978315	0.000418376	0.00298208	0.0366114	0.00184482	0.00112438	0.00353761	0.00452261	0.00163419	0.00313899	0.0046073	0.00292211	0.00235952
111_1	d__Bacteria;p__Bacillota_A;c__Clostridia;o__Lachnospirales;f__Lachnospiraceae;g__Acetatifactor;s__Acetatifactor intestinalis	0.146145	2.33701	0.405855	4.12677	0.330468	1.82967	0.140537	8.7543	0.0744947	4.42316	0.00407969	0.137798	0.0197331	0.0104329	0.295365	0.298446	0.0225791	0.692732	3.00653	3.03615	0.0131487	0.0433989	0.850714	0.2542	0.101854	0.40965	0.0127125	0.00588674	0.371302	2.18312	0.0086051	0.690412	0.204813	1.13278	0.0704246	0.0263457	0.33775	0.0206378	0.155256	0.253028	0.0103272	0.00490733
2_0	d__Bacteria;p__Pseudomonadota;c__Gammaproteobacteria;o__Burkholderiales;f__Burkholderiaceae_A;g__Duodenibacillus;s__Duodenibacillus intestinavium	8.15735e-05	0.000310416	0.000115293	0.000101523	7.62988e-05	0.000127459	0.000329941	3.99278e-05	4.18532e-05	0.000730514	0.708309	0.00189638	1.34931e-05	0.0165834	6.95677e-05	0.00328003	0.00310861	1.69576	0.000134588	0.00046009	0.00279842	0.000177535	0.000150452	0.000136855	0.00828535	0.000486743	0.000370589	0.000215057	0.000112368	4.83981e-05	8.44866e-05	0.00206677	8.21561e-05	6.00463e-05	3.2817e-05	0.000576405	0.000458302	0.000140533	0.00208799	0.00133714	0.00199826	0.000601634
41_1	d__Bacteria;p__Fusobacteriota;c__Fusobacteriia;o__Fusobacteriales;f__Fusobacteriaceae;g__Fusobacterium_A;s__Fusobacterium_A mortiferum	0.00956617	0.0135375	0.016086	0.0207056	0.0186037	0.038497	0.0117773	0.0210229	0.0406287	0.012462	6.02806	0.419959	0.0198045	0.00636499	0.0245268	0.0130419	0.08501	0.011533	0.0240496	0.0263877	0.262405	0.109259	0.00756893	0.0179193	0.0113118	0.0121874	0.00858564	0.0035913	0.0245895	0.0161076	0.0459474	0.016328	0.0140484	0.0134269	0.00444278	0.0146345	0.0283221	0.0185777	0.016658	0.0233042	0.0139109	0.390996
47_0	d__Bacteria;p__Bacillota_C;c__Negativicutes;o__Acidaminococcales;f__Acidaminococcaceae;g__Acidaminococcus;s__Acidaminococcus fermentans	0.00514423	0.00393078	0.00817037	0.0134276	0.000786377	0.0010969	0.00397191	0.00106724	0.00108096	0.112754	0.000660167	0.00247979	0.00103199	0.000721937	0.00633607	0.0155519	0.00176901	0.00931345	0.00372101	0.472802	0.0011529	0.0012849	0.00216848	0.00265606	0.00304641	0.00350234	0.00259441	0.00066024	0.00503613	0.00115832	0.000468802	0.00211184	0.00557534	0.00176592	0.0663352	0.000491274	0.0022174	0.00198524	0.00306262	0.00174542	0.000752947	1.66897
58_1	d__Bacteria;p__Actinomycetota;c__Actinomycetia;o__Actinomycetales;f__Bifidobacteriaceae;g__Bifidobacterium;s__Bifidobacterium adolescentis	0.200141	0.145362	0.0493933	0.00433512	0.0555721	0.00285328	0.0659568	0.00058228	0.00217258	0.240063	0.169395	0.0376757	0.811493	0.640211	0.254397	0.0250032	1.91088	0.00198312	0.0473985	0.0305698	0.0338477	0.0672661	0.0453202	1.25203	0.15223	0.0398054	0.106831	0.00163061	0.0674386	0.000477947	0.00453898	0.000850045	13.9082	0.00426755	0.0950381	0.149443	0.0168653	0.227718	0.0593728	0.0465514	0.0414071	1.2637
120_0	d__Bacteria;p__Bacillota_A;c__Clostridia;o__Lachnospirales;f__Lachnospiraceae;g__CAG-632;s__CAG-632 sp000431515	0.0121393	0.0139736	0.0134034	0.0166655	0.0394549	0.0587562	0.0156948	0.0360589	0.0341772	0.00568236	0.00290347	0.911138	0.0112401	0.0126686	0.0380576	0.0184276	0.0176511	0.735676	0.010637	0.0190519	0.0124452	0.00600664	0.013499	0.0119344	0.0120735	0.0152741	0.00677065	0.00565024	0.0360314	0.0150237	0.00310385	0.0104051	0.0302854	0.0203684	0.00567707	0.00390991	0.0121511	0.0034675	0.00671138	0.00408689	0.0187813	0.00458849
26_1	d__Bacteria;p__Bacteroidota;c__Bacteroidia;o__Bacteroidales;f__Bacteroidaceae;g__Prevotella;s__Prevotella stercorea	1.26705	2.57517	0.206657	0.445853	0.252613	0.543944	0.440045	6.53226	0.347188	1.11436	4.5222	13.4713	0.186279	0.562495	0.473933	3.53251	0.0785792	3.10449	0.234111	2.35658	0.275897	1.52014	0.0575452	4.48581	0.648093	8.53806	8.18982	0.107013	0.584552	1.59459	0.800711	3.77066	0.144875	1.48919	2.39712	4.31166	1.88348	0.255415	1.05462	3.13416	0.281491	1.20394
105_1	d__Bacteria;p__Bacillota_A;c__Clostridia;o__Lachnospirales;f__Lachnospiraceae;g__Lachnospira;s__Lachnospira rogosae	0.015447	0.0344264	0.165985	0.20061	0.611691	0.111312	0.0630804	0.0429408	0.098622	0.446093	0.117086	1.33201	0.0581068	0.0798702	2.24668	0.019179	0.0461844	0.626575	0.109048	0.336575	0.101615	0.0612592	0.597786	0.0285687	0.309556	0.0239147	0.0394185	0.175533	0.223324	0.0869955	0.0893482	0.19307	0.897057	0.0632225	0.15686	0.0160517	0.0206945	0.111084	0.0472469	0.0248574	0.081512	0.052791
72_0	d__Bacteria;p__Pseudomonadota;c__Alphaproteobacteria;o__RF32;f__CAG-239;g__CAJLXD01;s__	6.50514e-05	9.48501e-05	0.000368413	0.00117625	6.73036e-05	6.32543e-05	0.000327483	0.000149974	0.000211479	0.000165279	3.21706e-05	0.556469	4.34766e-05	3.32762e-05	0.00025977	0.000140534	6.18066e-05	0.000110492	0.000270352	0.000171564	9.9939e-05	0.00028432	0.000494939	0.000181493	0.000150539	0.000147709	1.10554e-05	0.000103795	0.000213764	7.42806e-05	1.92438e-05	4.93032e-05	0.000619648	0.00010561	5.15615e-05	5.16418e-05	0.000100072	0.000351036	0.00015432	0.000116333	0.000121064	0.000116334
73_0	d__Bacteria;p__Pseudomonadota;c__Alphaproteobacteria;o__RF32;f__CAG-239;g__Scatacola_A;s__Scatacola_A faecigallinarum	0.000295168	0.000462007	0.000360618	0.0197858	0.000107685	5.67299e-05	0.00015378	8.95645e-05	6.32645e-05	0.000332248	0.000152778	2.07765	0.000350345	0.000229319	0.0010999	0.00079262	0.000127891	0.00106062	0.000755698	0.000285057	0.000143944	0.000134533	0.000275762	0.000283471	0.000535935	0.000183867	7.34361e-05	0.000359574	0.000843839	4.47421e-05	8.98597e-05	0.000206372	0.000330192	0.000223516	0.000176356	8.3823e-05	0.000226594	0.000147635	0.000869028	0.000180569	0.000122929	0.000227189
1_1	d__Bacteria;p__Pseudomonadota;c__Gammaproteobacteria;o__Burkholderiales;f__Burkholderiaceae_A;g__Parasutterella;s__Parasutterella excrementihominis	0.00261141	0.0247417	0.0389994	0.0847921	0.0723566	1.20931	0.00720456	0.00178555	0.00569519	0.00671082	0.000182118	0.0073941	4.47539	0.270914	0.185095	0.00759451	0.140398	0.0480786	0.00712444	0.00483088	0.0110017	0.00103927	0.0037432	0.0219078	0.00289709	0.00761352	0.112877	0.112934	0.00469145	0.0128567	2.38982	0.00241389	0.00308032	0.0217376	0.108422	0.000394119	0.00204226	0.00397878	0.0126763	0.00269255	0.000277894	0.0384231
64_1	d__Bacteria;p__Actinomycetota;c__Coriobacteriia;o__Coriobacteriales;f__Coriobacteriaceae;g__Collinsella;s__	0.221935	0.113771	0.0108906	0.0307043	0.265685	0.00164509	0.120118	0.00509873	0.0118328	0.0609832	0.0874141	0.0521536	0.625707	0.00358964	0.190227	0.250417	0.710876	0.24141	0.0254909	0.0752911	0.0879792	0.0821016	0.11801	0.112692	0.0512602	0.200371	0.000506363	0.00579202	0.584103	0.0399789	0.00818537	0.0158343	1.27766	0.0608835	0.0383369	0.0405256	0.254842	0.0125637	0.0602517	0.0323989	0.000832359	0.116296
19_0	d__Bacteria;p__Bacteroidota;c__Bacteroidia;o__Bacteroidales;f__Bacteroidaceae;g__Phocaeicola;s__Phocaeicola coprocola	0.405949	0.92079	7.25244	1.70712	0.128329	0.758949	0.319172	0.277179	13.6805	2.77546	24.2168	2.29754	48.8709	0.572882	0.541286	0.151289	13.6743	0.2098	0.683813	0.176289	0.367651	8.98838	0.224789	1.21326	0.334738	0.522243	0.374046	0.545566	0.149473	1.81215	13.4771	0.204668	0.714283	0.198614	0.186029	2.85765	0.284838	0.644822	2.99429	0.245629	0.303707	0.829644
74_0	d__Bacteria;p__Bacillota_A;c__Clostridia;o__Lachnospirales;f__Lachnospiraceae;g__Clostridium_Q;s__Clostridium_Q sp000435655	0.0259307	0.0186289	0.0262609	0.03852	0.0591248	0.0767362	0.0151692	0.0328	0.0320761	0.0279572	0.0103814	0.0245526	1.27607	0.779644	0.0464991	0.056277	0.0216853	0.0626826	0.0216858	0.0183694	0.213044	0.0228191	0.0226279	0.014326	0.0165584	0.0260254	0.0111937	0.22194	0.0826991	0.0159096	0.636117	0.0141024	0.0290749	0.0303948	0.0182966	0.0051607	0.0136938	0.00830259	0.0559855	0.00868809	0.0236809	0.0592338
86_2	d__Bacteria;p__Bacillota_A;c__Clostridia;o__Lachnospirales;f__CAG-274;g__CAG-274;s__CAG-274 sp900545305	0.0179761	0.000646346	0.000689226	0.00866527	0.00129816	0.00343057	0.000691948	0.00209743	0.00243546	0.0001671	0.026962	0.0421437	0.720339	0.0817669	0.0403258	0.00033011	0.158322	0.0014593	0.00138249	0.000520068	0.00151738	0.00212614	0.000613898	0.000684576	0.000283138	0.000854835	0.000208541	0.00536585	0.00179266	0.000648584	0.000445182	0.0011804	0.0132025	0.00117321	0.000323878	0.000268306	0.000418248	0.000324771	0.000288825	0.000454974	0.00297455	0.168587
124_1	d__Bacteria;p__Bacillota_A;c__Clostridia;o__Lachnospirales;f__Lachnospiraceae;g__Anaerostipes;s__Anaerostipes hadrus	0.383654	0.173874	0.447969	0.404043	1.71837	4.66101	0.22797	0.202496	0.427364	0.055764	0.0309964	0.148025	1.45059	0.260648	1.07511	0.073559	0.473146	0.0962146	0.141925	0.103301	0.0597789	0.050443	0.223853	0.222639	0.157221	0.269977	0.670264	0.129957	0.356596	0.106359	0.230806	0.150627	0.906992	0.297954	0.100164	0.03572	0.0755612	0.0841089	0.0927442	0.0746003	2.40481	0.0577676
77_1	d__Bacteria;p__Bacillota_A;c__Clostridia;o__Oscillospirales;f__Ruminococcaceae;g__Faecalibacterium;s__Faecalibacterium prausnitzii	2.13334	0.779234	0.804918	0.682774	0.246121	0.137257	0.407591	0.345239	0.311723	0.60365	0.0724983	0.730254	4.24272	0.0810335	1.84614	6.74148	0.971481	6.36037	1.52975	0.366349	0.136877	0.366612	0.795758	0.455235	0.324288	0.964174	0.259751	0.0884033	6.96706	0.234932	0.2329	0.745519	0.94842	1.55205	0.565748	0.135727	0.414776	0.800451	6.96245	0.762365	0.10451	0.29629
42_0	d__Bacteria;p__Fusobacteriota;c__Fusobacteriia;o__Fusobacteriales;f__Fusobacteriaceae;g__Fusobacterium_A;s__Fusobacterium_A ulcerans	0.0048476	0.00466469	0.00460126	0.00731971	0.0165518	0.0203119	0.00544081	0.00628251	0.00699777	0.00340479	0.0284211	0.00736669	0.0280413	0.859997	0.0113799	0.00506655	0.00544908	0.00536572	0.00456549	0.00700832	0.00359575	0.00249834	0.00518823	0.00523306	0.00363906	0.00424641	0.00489043	0.00412374	0.0131154	0.00394355	0.0601294	0.00290504	0.0133569	0.00396075	0.00228481	0.00150196	0.00356675	0.00305888	0.00429017	0.00189459	0.0454138	0.00467844
69_0	d__Bacteria;p__Desulfobacterota;c__Desulfovibrionia;o__Desulfovibrionales;f__Desulfovibrionaceae;g__Bilophila;s__Bilophila wadsworthia	0.384859	0.0770443	0.0776909	0.00951935	0.0414369	0.00720869	0.122667	0.00745082	0.00464838	0.187432	0.174497	0.103102	0.00914385	0.828842	0.123457	0.141918	0.16094	0.0382346	0.0117443	0.0447796	0.0929504	0.00518598	0.0700026	0.0311506	0.00867298	0.0505163	0.0256685	0.0183064	0.0551916	0.110945	0.22326	0.0414841	0.134541	0.00565972	0.0039247	0.021297	0.0203661	0.027468	0.461058	0.00883069	0.0178714	0.182263
53_0	d__Bacteria;p__Bacillota_C;c__Negativicutes;o__Veillonellales;f__Megasphaeraceae;g__Anaeroglobus;s__Anaeroglobus micronuciformis	0.00042827	0.000438461	0.000288484	0.0052048	0.00253915	0.00157002	0.000406173	0.000493135	0.000820475	0.000189698	0.000976087	0.000244738	0.000631204	0.540923	0.000454717	0.000832455	0.000924226	0.000236055	0.000279427	0.00235409	0.000821425	0.000193758	0.00172399	0.000615761	0.00213487	0.000731803	0.000738145	0.0005538	0.000579739	0.000646753	0.000921355	0.000531065	0.00158849	0.00499122	0.00102297	0.000160048	0.00167641	0.000701964	0.000286963	0.00123117	0.0459402	0.000555657
113_0	d__Bacteria;p__Bacillota_A;c__Clostridia;o__Lachnospirales;f__Lachnospiraceae;g__Enterocloster;s__Enterocloster sp001517625	0.0988553	0.0706867	0.132063	0.182872	0.17759	0.849734	0.0846849	0.109825	0.0667656	0.0657908	0.180048	0.100191	0.0887077	3.92438	0.162884	0.0734916	0.213701	0.0931558	0.0952032	0.129137	0.534621	0.0518252	0.138619	0.0522202	0.135052	0.051316	0.036897	0.394386	0.110983	0.0478918	0.789227	0.0533762	0.105104	0.0751062	0.0431713	0.0247903	0.0551948	0.0705884	0.04824	0.0281836	0.215174	0.344328
34_0	d__Bacteria;p__Bacteroidota;c__Bacteroidia;o__Bacteroidales;f__Rikenellaceae;g__Alistipes;s__Alistipes dispar	0.172814	0.0557545	0.0235895	0.0916676	0.015841	0.0240035	0.217603	0.0102195	0.0408029	0.278395	0.0187143	0.0739641	0.00788842	1.97823	0.228181	0.0652525	0.040684	0.0526473	0.0736123	0.138007	0.0536315	0.00765234	0.0721807	0.0191461	0.387633	0.037664	0.00185252	0.0182616	0.0267339	0.0384225	0.0896781	0.0132121	0.016172	0.00193425	0.012749	0.0296183	0.00836894	0.320543	0.0524619	0.00714176	0.014149	0.00657007
	unmapped	35.4737	37.5179	50.2697	43.6863	39.1377	45.1807	54.296	41.1456	42.7423	31.6484	32.7609	33.2216	17.1683	61.6528	48.1122	35.2443	35.6666	40.8039	45.0776	43.2997	29.941	54.0212	53.585	19.3552	53.6494	38.572	28.2858	71.1145	52.1458	31.541	43.673	41.7437	42.7385	45.1307	39.8	28.7417	38.6117	54.4782	31.0234	39.3461	25.4614	32.8874
Abbreviation. IM; individual-assembly MAG

## Sheet: Table S9
Table S9. Genome-wide comparative genomic analysis of individual-assembly MAGs			KEGG:map00561	KEGG:map00561	KEGG:map00561	KEGG:map00561	KEGG:map00561	KEGG:map00561	KEGG:map00561	KEGG:map00561	KEGG:map00561	KEGG:map00561	KEGG:map00561	KEGG:map00561	KEGG:map00561	KEGG:map00561	KEGG:map00561	KEGG:map00561	KEGG:map00561	KEGG:map00561	KEGG:map00561	KEGG:map00561	KEGG:map00561	KEGG:map00561	KEGG:map00561	KEGG:map00561	KEGG:map00561	KEGG:map00561	KEGG:map00561	KEGG:map00561	KEGG:map00561	KEGG:map00561	KEGG:map00561	KEGG:map00561	KEGG:map00561	KEGG:map00564	KEGG:map00564	KEGG:map00564	KEGG:map00564	KEGG:map00564	KEGG:map00564	KEGG:map00564	KEGG:map00564	KEGG:map00564	KEGG:map00564	KEGG:map00564	KEGG:map00564	KEGG:map00564	KEGG:map00564
MAG_ID	deduplicated_MAG_group	GTDB_taxonomy	glxK, garK; glycerate 2-kinase [EC:2.7.1.165]	E3.2.1.22B, galA, rafA; alpha-galactosidase [EC:3.2.1.22]	ALDH; aldehyde dehydrogenase (NAD+) [EC:1.2.1.3]	plsX; phosphate acyltransferase [EC:2.3.1.274]	plsY; acyl phosphate:glycerol-3-phosphate acyltransferase [EC:2.3.1.275]	plsC; 1-acyl-sn-glycerol-3-phosphate acyltransferase [EC:2.3.1.51]	dhaM; phosphoenolpyruvate---glycerone phosphotransferase subunit DhaM [EC:2.7.1.	glpK, GK; glycerol kinase [EC:2.7.1.30]	DAK, TKFC; triose/dihydroxyacetone kinase / FAD-AMP lyase (cyclizing) [EC:2.7.1.	dhaK; phosphoenolpyruvate---glycerone phosphotransferase subunit DhaK [EC:2.7.1.	dhaL; phosphoenolpyruvate---glycerone phosphotransferase subunit DhaL [EC:2.7.1.	ugtP; processive 1,2-diacylglycerol beta-glucosyltransferase [EC:2.4.1.315]	gck, gckA, GLYCTK; glycerate 2-kinase [EC:2.7.1.165]	mgs, bgsB; 1,2-diacylglycerol 3-alpha-glucosyltransferase [EC:2.4.1.337]	gldA; glycerol dehydrogenase [EC:1.1.1.6]	dgs, bgsA; 1,2-diacylglycerol-3-alpha-glucose alpha-1,2-glucosyltransferase [EC:	dgkA, DGK; diacylglycerol kinase (ATP) [EC:2.7.1.107]	dagK; diacylglycerol kinase (ATP) [EC:2.7.1.107]	lip, TGL2; triacylglycerol lipase [EC:3.1.1.3]	dhbE; glycerol dehydratase small subunit [EC:4.2.1.30]	dhbC; glycerol dehydratase medium subunit [EC:4.2.1.30]	dhaB; glycerol dehydratase large subunit [EC:4.2.1.30]	AKR1A1, adh; alcohol dehydrogenase (NADP+) [EC:1.1.1.2]	ltaS; lipoteichoic acid synthase [EC:2.7.8.20]	melA; alpha-galactosidase [EC:3.2.1.22]	dhaT; 1,3-propanediol dehydrogenase [EC:1.1.1.202]	yahK; alcohol dehydrogenase (NADP+) [EC:1.1.1.2]	plsB; glycerol-3-phosphate O-acyltransferase [EC:2.3.1.15]	GLYK; D-glycerate 3-kinase [EC:2.7.1.31]	AGPAT1_2; lysophosphatidate acyltransferase [EC:2.3.1.51]	E2.3.1.158; phospholipid:diacylglycerol acyltransferase [EC:2.3.1.158]	AKR1B; aldehyde reductase [EC:1.1.1.21]	mgdA; 1,2-diacylglycerol 3-beta-glucosyltransferase [EC:2.4.1.336]	CHO1, pssA; CDP-diacylglycerol---serine O-phosphatidyltransferase [EC:2.7.8.8]	glpC; glycerol-3-phosphate dehydrogenase subunit C	glpB; glycerol-3-phosphate dehydrogenase subunit B [EC:1.1.5.3]	glpA, glpD; glycerol-3-phosphate dehydrogenase [EC:1.1.5.3]	clsA_B; cardiolipin synthase A/B [EC:2.7.8.-]	araM, egsA; glycerol-1-phosphate dehydrogenase [NAD(P)+] [EC:1.1.1.261]	E2.7.7.41, CDS1, CDS2, cdsA; phosphatidate cytidylyltransferase [EC:2.7.7.41]	psd, PISD; phosphatidylserine decarboxylase [EC:4.1.1.65]	E3.1.4.46, glpQ, ugpQ; glycerophosphoryl diester phosphodiesterase [EC:3.1.4.46]	gpsA; glycerol-3-phosphate dehydrogenase (NAD(P)+) [EC:1.1.1.94]	plsY; acyl phosphate:glycerol-3-phosphate acyltransferase [EC:2.3.1.275]	plsC; 1-acyl-sn-glycerol-3-phosphate acyltransferase [EC:2.3.1.51]	PGS1, pgsA; CDP-diacylglycerol---glycerol-3-phosphate 3-phosphatidyltransferase	pgpA; phosphatidylglycerophosphatase A [EC:3.1.3.27]
Case_IM_KR_0010_concoct_bin.25	1_1	d__Bacteria;p__Pseudomonadota;c__Gammaproteobacteria;o__Burkholderiales;f__Burkholderiaceae_A;g__Parasutterella;s__Parasutterella excrementihominis	0	0	0	0	0	1	0	1	0	0	0	0	1	0	0	0	1	0	0	0	0	0	0	0	0	0	0	0	0	0	0	0	0	1	0	0	1	0	0	1	1	0	0	0	1	1	1
Control_IM_KR_0037_concoct_bin.75	1_1	d__Bacteria;p__Pseudomonadota;c__Gammaproteobacteria;o__Burkholderiales;f__Burkholderiaceae_A;g__Parasutterella;s__Parasutterella excrementihominis	0	0	0	0	0	1	0	1	0	0	0	0	1	0	0	0	1	0	0	0	0	0	0	0	0	0	0	0	0	0	0	0	0	0	0	0	0	0	0	0	0	0	0	0	0	0	0
Case_IM_KR_0003_concoct_bin.22	1_1	d__Bacteria;p__Pseudomonadota;c__Gammaproteobacteria;o__Burkholderiales;f__Burkholderiaceae_A;g__Parasutterella;s__Parasutterella excrementihominis	0	0	0	0	0	1	0	1	0	0	0	0	1	0	0	0	1	0	0	0	0	0	0	0	0	0	0	0	0	0	0	0	0	0	0	0	0	0	0	0	0	0	0	0	0	0	0
Control_IM_KR_0042_concoct_bin.27	1_2	d__Bacteria;p__Pseudomonadota;c__Gammaproteobacteria;o__Burkholderiales;f__Burkholderiaceae_A;g__Parasutterella;s__Parasutterella gallistercoris	0	0	0	0	0	1	0	1	0	0	0	0	1	0	0	0	1	0	0	0	0	0	0	0	0	0	0	0	0	0	0	0	0	1	0	0	1	0	0	1	1	0	0	0	1	1	1
Case_IM_KR_0014_metabat2_bin.4	1_2	d__Bacteria;p__Pseudomonadota;c__Gammaproteobacteria;o__Burkholderiales;f__Burkholderiaceae_A;g__Parasutterella;s__Parasutterella gallistercoris	0	0	0	0	0	1	0	1	0	0	0	0	1	0	0	0	1	0	0	0	0	0	0	0	0	0	0	0	0	0	0	0	0	1	0	0	1	0	0	1	1	0	0	0	1	0	1
Control_IM_KR_0021_concoct_bin.55	1_2	d__Bacteria;p__Pseudomonadota;c__Gammaproteobacteria;o__Burkholderiales;f__Burkholderiaceae_A;g__Parasutterella;s__Parasutterella gallistercoris	0	0	0	0	0	1	0	1	0	0	0	0	1	0	0	0	1	0	0	0	0	0	0	0	0	0	0	0	0	0	0	0	0	0	0	0	0	0	0	0	0	0	0	0	0	0	0
Case_IM_KR_0007_concoct_bin.16	2_0	d__Bacteria;p__Pseudomonadota;c__Gammaproteobacteria;o__Burkholderiales;f__Burkholderiaceae_A;g__Duodenibacillus;s__Duodenibacillus intestinavium	0	0	1	0	0	1	0	0	0	0	0	0	0	0	0	0	1	0	0	0	0	0	1	0	0	0	0	0	0	0	0	0	0	0	0	0	0	0	0	0	0	0	0	0	0	0	0
Case_IM_KR_0002_concoct_bin.2	3_1	d__Bacteria;p__Pseudomonadota;c__Gammaproteobacteria;o__Burkholderiales;f__Burkholderiaceae_A;g__Sutterella;s__Sutterella sp905206365	0	0	0	0	0	1	0	1	0	0	0	0	0	0	1	0	1	0	0	0	0	0	0	0	0	0	0	0	0	0	0	0	0	0	0	0	0	0	0	0	0	0	0	0	0	0	0
Control_IM_KR_0022_concoct_bin.20	3_1	d__Bacteria;p__Pseudomonadota;c__Gammaproteobacteria;o__Burkholderiales;f__Burkholderiaceae_A;g__Sutterella;s__Sutterella sp905206365	0	0	0	0	0	1	0	1	0	0	0	0	0	0	1	0	1	0	0	0	0	0	0	0	0	0	0	0	0	0	0	0	0	1	0	0	1	1	0	1	1	1	0	0	1	1	1
Control_IM_KR_0028_concoct_bin.18	4_1	d__Bacteria;p__Pseudomonadota;c__Gammaproteobacteria;o__Burkholderiales;f__Burkholderiaceae_A;g__Sutterella;s__Sutterella wadsworthensis	1	0	1	0	0	1	0	1	0	0	0	0	0	0	1	0	1	0	0	0	0	0	0	0	0	0	0	0	0	0	0	0	0	1	0	0	1	1	0	1	1	0	0	0	1	1	1
Case_IM_KR_0008_concoct_bin.49	4_1	d__Bacteria;p__Pseudomonadota;c__Gammaproteobacteria;o__Burkholderiales;f__Burkholderiaceae_A;g__Sutterella;s__Sutterella wadsworthensis	1	0	1	0	0	1	0	1	0	0	0	0	0	0	1	0	1	0	0	0	0	0	0	0	0	0	0	0	0	0	0	0	0	1	0	0	1	1	0	1	1	0	0	0	1	1	1
Control_IM_KR_0031_concoct_bin.60	4_1	d__Bacteria;p__Pseudomonadota;c__Gammaproteobacteria;o__Burkholderiales;f__Burkholderiaceae_A;g__Sutterella;s__Sutterella wadsworthensis	1	0	1	0	0	1	0	1	0	0	0	0	0	0	1	0	1	0	0	0	0	0	0	0	0	0	0	0	0	0	0	0	0	1	0	0	1	1	0	1	0	0	0	0	1	1	1
Control_IM_KR_0039_concoct_bin.47	4_1	d__Bacteria;p__Pseudomonadota;c__Gammaproteobacteria;o__Burkholderiales;f__Burkholderiaceae_A;g__Sutterella;s__Sutterella wadsworthensis	1	0	1	0	0	1	0	1	0	0	0	0	0	0	1	0	1	0	0	0	0	0	0	0	0	0	0	0	0	0	0	0	0	0	0	0	0	0	0	0	0	0	0	0	0	0	0
Control_IM_KR_0020_concoct_bin.62	4_1	d__Bacteria;p__Pseudomonadota;c__Gammaproteobacteria;o__Burkholderiales;f__Burkholderiaceae_A;g__Sutterella;s__Sutterella wadsworthensis	1	0	1	0	0	1	0	1	0	0	0	0	0	0	1	0	1	0	0	0	0	0	0	0	0	0	0	0	0	0	0	0	0	1	0	0	1	1	0	1	1	0	0	0	1	1	1
Case_IM_KR_0007_concoct_bin.27	4_1	d__Bacteria;p__Pseudomonadota;c__Gammaproteobacteria;o__Burkholderiales;f__Burkholderiaceae_A;g__Sutterella;s__Sutterella wadsworthensis	1	0	1	0	0	1	0	1	0	0	0	0	0	0	1	0	1	0	0	0	0	0	0	0	0	0	0	0	0	0	0	0	0	1	0	0	1	1	0	1	1	0	0	0	1	1	1
Control_IM_KR_0022_concoct_bin.8	4_1	d__Bacteria;p__Pseudomonadota;c__Gammaproteobacteria;o__Burkholderiales;f__Burkholderiaceae_A;g__Sutterella;s__Sutterella wadsworthensis	1	0	1	0	0	1	0	1	0	0	0	0	0	0	1	0	1	0	0	0	0	0	0	0	0	0	0	0	0	0	0	0	0	1	0	0	1	1	0	1	1	0	0	0	1	1	1
Case_IM_KR_0005_concoct_bin.41	4_1	d__Bacteria;p__Pseudomonadota;c__Gammaproteobacteria;o__Burkholderiales;f__Burkholderiaceae_A;g__Sutterella;s__Sutterella wadsworthensis	1	0	1	0	0	1	0	1	0	0	0	0	0	0	1	0	1	0	0	0	0	0	0	0	0	0	0	0	0	0	0	0	0	1	0	0	1	1	0	1	1	0	0	0	1	1	1
Control_IM_KR_0029_concoct_bin.10_sub	5_1	d__Bacteria;p__Pseudomonadota;c__Gammaproteobacteria;o__Burkholderiales;f__Burkholderiaceae_A;g__Sutterella;s__Sutterella wadsworthensis_A	1	0	1	0	0	1	0	1	0	0	0	0	0	0	1	0	1	0	0	0	0	0	0	0	0	0	0	0	0	0	0	0	0	1	0	0	1	1	0	1	1	1	0	0	1	1	1
Control_IM_KR_0023_concoct_bin.71	5_1	d__Bacteria;p__Pseudomonadota;c__Gammaproteobacteria;o__Burkholderiales;f__Burkholderiaceae_A;g__Sutterella;s__Sutterella wadsworthensis_A	0	0	1	0	0	1	0	1	0	0	0	0	0	0	1	0	1	0	0	0	0	0	0	0	0	0	0	0	0	0	0	0	0	1	0	0	1	1	0	1	1	1	0	0	1	1	1
Control_IM_KR_0041_maxbin2_bin.4	5_1	d__Bacteria;p__Pseudomonadota;c__Gammaproteobacteria;o__Burkholderiales;f__Burkholderiaceae_A;g__Sutterella;s__Sutterella wadsworthensis_A	1	0	1	0	0	1	0	1	0	0	0	0	0	0	1	0	1	0	0	0	0	0	0	0	0	0	0	0	0	0	0	0	0	1	0	0	1	1	0	1	1	1	0	0	1	1	1
Case_IM_KR_0004_concoct_bin.55	5_1	d__Bacteria;p__Pseudomonadota;c__Gammaproteobacteria;o__Burkholderiales;f__Burkholderiaceae_A;g__Sutterella;s__Sutterella wadsworthensis_A	1	0	1	0	0	1	0	1	0	0	0	0	0	0	1	0	1	0	0	0	0	0	0	0	0	0	0	0	0	0	0	0	0	1	0	0	1	1	0	1	1	1	0	0	1	1	1
Case_IM_KR_0013_maxbin2_bin.3	5_1	d__Bacteria;p__Pseudomonadota;c__Gammaproteobacteria;o__Burkholderiales;f__Burkholderiaceae_A;g__Sutterella;s__Sutterella wadsworthensis_A	1	0	1	0	0	1	0	1	0	0	0	0	0	0	1	0	1	0	0	0	0	0	0	0	0	0	0	0	0	0	0	0	0	1	0	0	1	1	0	1	1	1	0	0	1	1	1
Case_IM_KR_0009_concoct_bin.32	6_0	d__Bacteria;p__Pseudomonadota;c__Gammaproteobacteria;o__Burkholderiales;f__Burkholderiaceae_A;g__Duodenibacillus;s__Duodenibacillus massiliensis	0	0	1	0	0	1	0	0	0	0	0	0	0	0	0	0	1	0	0	0	0	0	0	0	0	0	0	0	0	0	0	0	0	1	0	0	1	1	0	1	1	1	0	0	1	1	1
Control_IM_KR_0027_concoct_bin.37	7_0	d__Bacteria;p__Pseudomonadota;c__Gammaproteobacteria;o__Burkholderiales;f__Burkholderiaceae_A;g__Duodenibacillus;s__Duodenibacillus sp900544255	0	0	1	0	0	1	0	0	0	0	0	0	0	0	0	0	1	0	0	0	0	0	0	0	0	0	0	0	0	0	0	0	0	1	0	0	1	1	0	1	1	1	0	0	1	1	1
Control_IM_KR_0015_concoct_bin.21	8_1	d__Bacteria;p__Bacillota_A;c__Clostridia;o__Oscillospirales;f__Butyricicoccaceae;g__Agathobaculum;s__Agathobaculum butyriciproducens	0	0	0	1	1	1	0	1	0	0	0	1	0	0	0	0	1	1	0	0	0	0	0	0	0	0	0	0	0	0	0	0	0	0	0	0	0	1	0	1	0	0	1	1	1	1	0
Case_IM_KR_0010_concoct_bin.60	8_1	d__Bacteria;p__Bacillota_A;c__Clostridia;o__Oscillospirales;f__Butyricicoccaceae;g__Agathobaculum;s__Agathobaculum butyriciproducens	0	0	0	1	1	1	0	1	0	0	0	1	0	0	0	0	1	1	0	0	0	0	0	0	0	0	0	0	0	0	0	0	0	0	0	0	0	1	0	1	0	0	1	1	1	1	0
Case_IM_KR_0011_concoct_bin.52	9_0	d__Bacteria;p__Bacillota_A;c__Clostridia;o__Oscillospirales;f__Oscillospiraceae;g__ER4;s__ER4 sp000765235	0	0	0	1	0	1	0	1	0	0	0	1	1	1	0	0	0	0	0	0	0	0	0	0	0	0	0	0	0	0	0	0	0	1	0	0	0	1	0	1	0	0	0	0	1	1	0
Control_IM_KR_0034_concoct_bin.19	10_0	d__Bacteria;p__Pseudomonadota;c__Gammaproteobacteria;o__Burkholderiales;f__Burkholderiaceae_A;g__Mesosutterella;s__Mesosutterella multiformis	1	0	0	0	0	1	0	0	0	0	0	0	0	0	0	0	1	0	0	0	0	0	0	0	0	0	0	0	0	0	0	0	0	0	0	0	0	0	0	0	0	0	0	0	0	0	0
Control_IM_KR_0033_metabat2_bin.50	11_1	d__Bacteria;p__Verrucomicrobiota;c__Verrucomicrobiae;o__Verrucomicrobiales;f__Akkermansiaceae;g__Akkermansia;s__Akkermansia muciniphila	0	1	0	0	1	1	0	0	0	0	0	0	0	0	0	0	0	0	0	0	0	0	0	0	0	0	0	0	0	0	0	0	0	0	0	0	0	0	0	0	0	0	0	0	0	0	0
Control_IM_KR_0039_concoct_bin.28	11_1	d__Bacteria;p__Verrucomicrobiota;c__Verrucomicrobiae;o__Verrucomicrobiales;f__Akkermansiaceae;g__Akkermansia;s__Akkermansia muciniphila	0	1	0	1	1	1	0	0	0	0	0	0	0	0	0	0	0	0	0	0	0	0	0	0	0	0	0	0	0	0	0	0	0	1	0	0	0	1	0	1	1	0	1	1	1	1	0
Case_IM_KR_0014_metabat2_bin.41	11_1	d__Bacteria;p__Verrucomicrobiota;c__Verrucomicrobiae;o__Verrucomicrobiales;f__Akkermansiaceae;g__Akkermansia;s__Akkermansia muciniphila	0	1	0	1	1	1	0	0	0	0	0	0	0	0	0	0	0	0	0	0	0	0	0	0	0	0	0	0	0	0	0	0	0	1	0	0	0	1	0	1	1	0	1	1	1	1	0
Control_IM_KR_0029_maxbin2_bin.5	12_1	d__Bacteria;p__Pseudomonadota;c__Gammaproteobacteria;o__Enterobacterales;f__Enterobacteriaceae;g__Klebsiella;s__Klebsiella pneumoniae	1	1	1	1	1	1	1	1	1	1	1	0	0	0	1	0	1	0	0	1	1	1	0	0	1	1	1	1	0	0	0	0	0	0	1	1	1	1	1	1	1	1	1	1	1	1	1
Case_IM_KR_0006_maxbin2_bin.9	12_1	d__Bacteria;p__Pseudomonadota;c__Gammaproteobacteria;o__Enterobacterales;f__Enterobacteriaceae;g__Klebsiella;s__Klebsiella pneumoniae	1	1	1	1	1	1	1	1	1	1	1	0	1	0	1	0	1	0	0	1	1	1	0	0	1	1	1	1	0	0	0	0	0	0	1	1	1	1	1	1	1	1	1	1	1	1	1
Control_IM_KR_0027_concoct_bin.43	12_1	d__Bacteria;p__Pseudomonadota;c__Gammaproteobacteria;o__Enterobacterales;f__Enterobacteriaceae;g__Klebsiella;s__Klebsiella pneumoniae	1	1	1	1	1	1	1	1	1	1	1	0	1	0	1	0	1	0	0	1	1	1	0	0	1	1	1	1	0	0	0	0	0	0	0	0	0	0	0	0	0	0	0	0	0	0	0
Control_IM_KR_0022_concoct_bin.17	12_1	d__Bacteria;p__Pseudomonadota;c__Gammaproteobacteria;o__Enterobacterales;f__Enterobacteriaceae;g__Klebsiella;s__Klebsiella pneumoniae	1	1	1	1	1	1	1	1	1	1	1	0	1	0	1	0	1	0	0	1	1	1	0	0	1	1	1	1	0	0	0	0	0	0	0	0	0	0	0	0	0	0	0	0	0	0	0
Case_IM_KR_0009_maxbin2_bin.10	13_1	d__Bacteria;p__Pseudomonadota;c__Gammaproteobacteria;o__Enterobacterales;f__Enterobacteriaceae;g__Escherichia;s__Escherichia coli	1	0	1	1	1	1	1	1	0	1	1	0	0	0	1	0	1	0	0	0	0	0	0	0	1	0	1	1	1	0	0	0	0	0	1	1	1	1	1	1	1	1	1	1	1	1	1
Control_IM_KR_0024_maxbin2_bin.11	13_1	d__Bacteria;p__Pseudomonadota;c__Gammaproteobacteria;o__Enterobacterales;f__Enterobacteriaceae;g__Escherichia;s__Escherichia coli	1	0	1	1	1	1	1	1	0	1	1	0	0	0	1	0	1	0	0	0	0	0	0	0	1	0	1	1	1	0	0	0	0	0	1	1	1	1	1	1	1	1	1	1	1	1	1
Control_IM_KR_0037_maxbin2_bin.14_sub	13_1	d__Bacteria;p__Pseudomonadota;c__Gammaproteobacteria;o__Enterobacterales;f__Enterobacteriaceae;g__Escherichia;s__Escherichia coli	1	0	1	1	1	1	1	1	0	1	1	0	0	0	1	0	1	0	0	0	0	0	0	0	0	0	0	1	1	0	0	0	0	0	1	1	1	1	1	1	1	1	1	1	1	1	1
Control_IM_KR_0023_metabat2_bin.25	13_1	d__Bacteria;p__Pseudomonadota;c__Gammaproteobacteria;o__Enterobacterales;f__Enterobacteriaceae;g__Escherichia;s__Escherichia coli	1	0	0	1	1	1	1	1	0	1	1	0	0	0	1	0	1	0	0	0	0	0	0	0	1	0	1	1	1	0	0	0	0	0	1	1	1	1	1	1	1	1	1	1	1	1	1
Control_IM_KR_0020_concoct_bin.18	13_1	d__Bacteria;p__Pseudomonadota;c__Gammaproteobacteria;o__Enterobacterales;f__Enterobacteriaceae;g__Escherichia;s__Escherichia coli	1	0	0	1	1	1	1	1	0	1	1	0	0	0	1	0	1	0	0	0	0	0	0	0	1	0	1	1	1	0	0	0	0	0	1	1	1	1	1	1	1	1	1	1	1	1	1
Case_IM_KR_0003_concoct_bin.67	13_1	d__Bacteria;p__Pseudomonadota;c__Gammaproteobacteria;o__Enterobacterales;f__Enterobacteriaceae;g__Escherichia;s__Escherichia coli	1	0	1	1	1	1	1	1	0	1	1	0	0	0	1	0	1	0	0	0	0	0	0	0	1	0	1	1	1	0	0	0	0	0	1	1	1	1	1	1	1	1	1	1	1	1	1
Case_IM_KR_0005_maxbin2_bin.10	13_1	d__Bacteria;p__Pseudomonadota;c__Gammaproteobacteria;o__Enterobacterales;f__Enterobacteriaceae;g__Escherichia;s__Escherichia coli	1	0	1	1	1	1	1	1	0	1	1	0	0	0	1	0	1	0	0	0	0	0	0	0	1	0	1	1	1	0	0	0	0	0	0	0	0	0	0	0	0	0	0	0	0	0	0
Control_IM_KR_0016_metabat2_bin.4	14_0	d__Bacteria;p__Pseudomonadota;c__Gammaproteobacteria;o__Enterobacterales;f__Enterobacteriaceae;g__Citrobacter;s__Citrobacter portucalensis	1	0	1	1	1	1	1	1	1	1	1	0	0	0	1	0	1	0	0	1	1	1	0	0	1	1	0	1	0	0	0	0	0	0	0	0	0	0	0	0	0	0	0	0	0	0	0
Control_IM_KR_0042_concoct_bin.14	15_1	d__Bacteria;p__Bacteroidota;c__Bacteroidia;o__Bacteroidales;f__Muribaculaceae;g__Limisoma;s__Limisoma sp000437795	1	0	0	0	0	1	0	0	0	0	0	0	0	0	0	0	0	0	0	0	0	0	0	1	0	0	0	0	0	0	0	0	0	0	0	0	0	0	0	0	0	0	0	0	0	0	0
Control_IM_KR_0028_concoct_bin.22	15_1	d__Bacteria;p__Bacteroidota;c__Bacteroidia;o__Bacteroidales;f__Muribaculaceae;g__Limisoma;s__Limisoma sp000437795	1	0	0	0	0	1	0	0	0	0	0	0	0	0	0	0	0	0	0	0	0	0	0	1	0	0	0	0	0	0	0	0	0	0	0	0	0	0	0	0	0	0	0	0	0	0	0
Case_IM_KR_0009_concoct_bin.81	15_1	d__Bacteria;p__Bacteroidota;c__Bacteroidia;o__Bacteroidales;f__Muribaculaceae;g__Limisoma;s__Limisoma sp000437795	1	0	0	0	0	1	0	0	0	0	0	0	0	0	0	0	1	0	0	0	0	0	0	1	0	0	0	0	0	0	0	0	0	1	1	1	1	1	0	1	1	1	1	0	1	0	0
Case_IM_KR_0008_concoct_bin.53	15_1	d__Bacteria;p__Bacteroidota;c__Bacteroidia;o__Bacteroidales;f__Muribaculaceae;g__Limisoma;s__Limisoma sp000437795	1	0	0	0	0	1	0	0	0	0	0	0	0	0	0	0	0	0	0	0	0	0	0	1	0	0	0	0	0	0	0	0	0	1	1	1	1	1	0	1	1	1	1	0	1	0	0
Control_IM_KR_0033_concoct_bin.66	15_1	d__Bacteria;p__Bacteroidota;c__Bacteroidia;o__Bacteroidales;f__Muribaculaceae;g__Limisoma;s__Limisoma sp000437795	1	0	0	0	0	1	0	0	0	0	0	0	0	0	0	0	1	0	0	0	0	0	0	1	0	0	0	0	0	0	0	0	0	0	0	0	0	0	0	0	0	0	0	0	0	0	0
Control_IM_KR_0040_concoct_bin.31	15_1	d__Bacteria;p__Bacteroidota;c__Bacteroidia;o__Bacteroidales;f__Muribaculaceae;g__Limisoma;s__Limisoma sp000437795	1	0	0	0	0	1	0	0	0	0	0	0	0	0	0	0	1	0	0	0	0	0	0	1	0	0	0	0	0	0	0	0	0	0	0	0	0	0	0	0	0	0	0	0	0	0	0
Control_IM_KR_0031_concoct_bin.48	15_1	d__Bacteria;p__Bacteroidota;c__Bacteroidia;o__Bacteroidales;f__Muribaculaceae;g__Limisoma;s__Limisoma sp000437795	0	0	0	0	0	1	0	0	0	0	0	0	0	0	0	0	1	0	0	0	0	0	0	1	0	0	0	0	0	0	0	0	0	1	1	1	1	1	0	1	1	1	1	0	1	0	0
Control_IM_KR_0030_maxbin2_bin.6_sub	15_1	d__Bacteria;p__Bacteroidota;c__Bacteroidia;o__Bacteroidales;f__Muribaculaceae;g__Limisoma;s__Limisoma sp000437795	1	0	0	0	0	1	0	1	0	0	0	0	0	0	0	0	0	0	0	0	0	0	0	1	0	0	0	0	0	0	0	0	0	1	1	1	1	1	0	1	1	1	0	0	1	0	0
Control_IM_KR_0029_concoct_bin.44	15_1	d__Bacteria;p__Bacteroidota;c__Bacteroidia;o__Bacteroidales;f__Muribaculaceae;g__Limisoma;s__Limisoma sp000437795	1	0	0	0	0	1	0	0	0	0	0	0	0	0	0	0	1	0	0	0	0	0	0	1	0	0	0	0	0	0	0	0	0	1	1	1	1	1	0	1	1	1	1	0	1	0	0
Case_IM_KR_0002_concoct_bin.73_sub	15_1	d__Bacteria;p__Bacteroidota;c__Bacteroidia;o__Bacteroidales;f__Muribaculaceae;g__Limisoma;s__Limisoma sp000437795	0	0	0	0	0	1	0	0	0	0	0	0	0	0	0	0	0	0	0	0	0	0	0	1	0	0	0	0	0	0	0	0	0	1	1	1	1	1	0	1	1	1	1	0	1	0	0
Control_IM_KR_0038_concoct_bin.50	15_1	d__Bacteria;p__Bacteroidota;c__Bacteroidia;o__Bacteroidales;f__Muribaculaceae;g__Limisoma;s__Limisoma sp000437795	1	0	0	0	0	1	0	0	0	0	0	0	0	0	0	0	0	0	0	0	0	0	0	1	0	0	0	0	0	0	0	0	0	0	0	0	0	0	0	0	0	0	0	0	0	0	0
Case_IM_KR_0004_concoct_bin.8	15_1	d__Bacteria;p__Bacteroidota;c__Bacteroidia;o__Bacteroidales;f__Muribaculaceae;g__Limisoma;s__Limisoma sp000437795	1	0	0	0	0	1	0	0	0	0	0	0	0	0	0	0	1	0	0	0	0	0	0	1	0	0	0	0	0	0	0	0	0	1	1	1	1	1	0	1	1	1	1	0	1	0	0
Case_IM_KR_0013_concoct_bin.81	15_1	d__Bacteria;p__Bacteroidota;c__Bacteroidia;o__Bacteroidales;f__Muribaculaceae;g__Limisoma;s__Limisoma sp000437795	1	0	0	0	0	1	0	0	0	0	0	0	0	0	0	0	0	0	0	0	0	0	0	1	0	0	0	0	0	0	0	0	0	1	1	1	1	1	0	1	1	1	1	0	1	0	0
Control_IM_KR_0027_maxbin2_bin.11_sub	16_0	d__Bacteria;p__Bacteroidota;c__Bacteroidia;o__Bacteroidales;f__Muribaculaceae;g__CAG-873;s__CAG-873 sp001701165	1	0	0	0	0	1	0	0	0	0	0	0	0	0	1	0	0	0	0	0	0	0	0	1	0	0	0	0	0	0	0	0	0	0	0	0	0	0	0	0	0	0	0	0	0	0	0
Case_IM_KR_0002_maxbin2_bin.12	17_0	d__Bacteria;p__Bacteroidota;c__Bacteroidia;o__Bacteroidales;f__Bacteroidaceae;g__Paraprevotella;s__Paraprevotella xylaniphila	1	1	0	0	0	1	0	0	0	0	0	0	0	1	0	0	0	0	0	0	0	0	0	0	0	0	0	0	0	0	0	0	0	0	0	0	0	0	0	0	0	0	0	0	0	0	0
Control_IM_KR_0030_maxbin2_bin.5_sub	18_1	d__Bacteria;p__Bacteroidota;c__Bacteroidia;o__Bacteroidales;f__Bacteroidaceae;g__Phocaeicola;s__Phocaeicola plebeius_A	1	1	0	0	0	1	0	0	0	0	0	0	0	0	0	0	1	0	0	0	0	0	0	0	0	0	0	0	0	0	0	0	0	0	0	0	0	1	0	1	0	1	1	0	1	0	0
Control_IM_KR_0016_maxbin2_bin.5_sub	18_1	d__Bacteria;p__Bacteroidota;c__Bacteroidia;o__Bacteroidales;f__Bacteroidaceae;g__Phocaeicola;s__Phocaeicola plebeius_A	1	1	0	0	0	1	0	0	0	0	0	0	0	0	0	0	1	0	0	0	0	0	0	0	0	0	0	0	0	0	0	0	0	1	0	0	0	1	0	1	1	1	1	0	1	0	0
Control_IM_KR_0038_maxbin2_bin.7_sub	18_1	d__Bacteria;p__Bacteroidota;c__Bacteroidia;o__Bacteroidales;f__Bacteroidaceae;g__Phocaeicola;s__Phocaeicola plebeius_A	1	1	0	0	0	1	0	0	0	0	0	0	0	0	0	0	1	0	0	0	0	0	0	0	0	0	0	0	0	0	0	0	0	0	0	0	0	0	0	0	0	0	0	0	0	0	0
Case_IM_KR_0003_concoct_bin.56	19_0	d__Bacteria;p__Bacteroidota;c__Bacteroidia;o__Bacteroidales;f__Bacteroidaceae;g__Phocaeicola;s__Phocaeicola coprocola	0	1	0	0	0	1	0	0	0	0	0	0	0	0	0	0	1	0	0	0	0	0	0	0	0	0	0	0	0	0	0	0	0	1	0	0	0	1	0	1	1	1	1	0	1	1	1
Case_IM_KR_0009_maxbin2_bin.13	20_1	d__Bacteria;p__Bacteroidota;c__Bacteroidia;o__Bacteroidales;f__Barnesiellaceae;g__Barnesiella;s__Barnesiella intestinihominis	1	1	1	0	0	1	0	0	0	0	0	0	0	1	0	0	1	0	0	0	0	0	0	1	0	0	0	0	0	0	0	0	0	1	0	0	1	1	0	1	1	1	1	0	1	0	0
Control_IM_KR_0019_maxbin2_bin.10_sub	20_1	d__Bacteria;p__Bacteroidota;c__Bacteroidia;o__Bacteroidales;f__Barnesiellaceae;g__Barnesiella;s__Barnesiella intestinihominis	1	1	0	0	0	1	0	0	0	0	0	0	0	1	0	0	1	0	0	0	0	0	0	1	0	0	0	0	0	0	0	0	0	1	0	0	1	1	0	1	1	1	1	0	1	0	0
Case_IM_KR_0009_maxbin2_bin.3_sub	21_1	d__Bacteria;p__Bacteroidota;c__Bacteroidia;o__Bacteroidales;f__Bacteroidaceae;g__Phocaeicola;s__Phocaeicola vulgatus	1	1	1	0	0	1	0	1	0	0	0	0	0	0	0	0	1	0	0	0	0	0	0	0	0	0	0	0	0	0	0	0	0	1	0	0	0	1	0	1	1	0	1	0	1	0	0
Case_IM_KR_0010_concoct_bin.67	21_1	d__Bacteria;p__Bacteroidota;c__Bacteroidia;o__Bacteroidales;f__Bacteroidaceae;g__Phocaeicola;s__Phocaeicola vulgatus	1	1	1	0	0	1	0	1	0	0	0	0	0	0	0	0	1	0	0	0	0	0	0	0	0	0	0	0	0	0	0	0	0	1	0	0	0	1	0	1	1	1	1	0	1	0	0
Control_IM_KR_0020_concoct_bin.43	21_1	d__Bacteria;p__Bacteroidota;c__Bacteroidia;o__Bacteroidales;f__Bacteroidaceae;g__Phocaeicola;s__Phocaeicola vulgatus	1	1	1	0	0	1	0	1	0	0	0	0	0	0	0	1	1	0	0	0	0	0	0	0	0	0	0	0	0	0	0	0	0	0	0	0	0	0	0	0	0	0	0	0	0	0	0
Control_IM_KR_0042_concoct_bin.74_sub	22_0	d__Bacteria;p__Bacteroidota;c__Bacteroidia;o__Bacteroidales;f__Tannerellaceae;g__Parabacteroides;s__Parabacteroides distasonis	1	1	0	0	0	1	0	1	1	1	1	0	0	0	0	0	1	0	0	0	0	0	0	0	0	0	0	0	0	0	0	0	0	1	0	0	1	1	0	1	1	1	1	0	1	0	0
Control_IM_KR_0030_concoct_bin.1	23_1	d__Bacteria;p__Bacteroidota;c__Bacteroidia;o__Bacteroidales;f__Bacteroidaceae;g__Alloprevotella;s__Alloprevotella sp900539625	0	1	0	0	0	1	0	0	0	0	0	0	0	0	0	0	0	0	0	0	0	0	0	0	0	0	0	0	0	0	0	0	0	0	0	0	0	0	0	0	0	0	0	0	0	0	0
Case_IM_KR_0004_concoct_bin.29	23_1	d__Bacteria;p__Bacteroidota;c__Bacteroidia;o__Bacteroidales;f__Bacteroidaceae;g__Alloprevotella;s__Alloprevotella sp900539625	0	1	0	0	0	1	0	0	0	0	0	0	0	0	0	0	0	0	0	0	0	0	0	0	0	0	0	0	0	0	0	0	0	1	0	0	0	1	0	1	1	1	1	0	1	0	0
Control_IM_KR_0017_concoct_bin.42	24_1	d__Bacteria;p__Bacteroidota;c__Bacteroidia;o__Bacteroidales;f__Bacteroidaceae;g__Alloprevotella;s__Alloprevotella sp900540885	1	1	0	0	0	1	0	0	0	0	0	0	0	0	0	0	0	0	0	0	0	0	0	0	0	0	0	0	0	0	0	0	0	0	0	0	0	0	0	0	0	0	0	0	0	0	0
Control_IM_KR_0040_concoct_bin.43	24_1	d__Bacteria;p__Bacteroidota;c__Bacteroidia;o__Bacteroidales;f__Bacteroidaceae;g__Alloprevotella;s__Alloprevotella sp900540885	0	1	0	0	0	1	0	0	0	0	0	0	0	0	0	0	0	0	0	0	0	0	0	0	0	0	0	0	0	0	0	0	0	1	0	0	0	1	0	0	1	0	1	0	1	0	0
Control_IM_KR_0024_concoct_bin.57	24_1	d__Bacteria;p__Bacteroidota;c__Bacteroidia;o__Bacteroidales;f__Bacteroidaceae;g__Alloprevotella;s__Alloprevotella sp900540885	0	1	0	0	0	1	0	0	0	0	0	0	0	0	0	0	0	0	0	0	0	0	0	0	0	0	0	0	0	0	0	0	0	1	0	0	0	1	0	1	1	0	1	0	1	0	0
Control_IM_KR_0026_concoct_bin.24	24_1	d__Bacteria;p__Bacteroidota;c__Bacteroidia;o__Bacteroidales;f__Bacteroidaceae;g__Alloprevotella;s__Alloprevotella sp900540885	0	1	0	0	0	1	0	0	0	0	0	0	0	0	0	0	0	0	0	0	0	0	0	0	0	0	0	0	0	0	0	0	0	0	0	0	0	0	0	0	0	0	0	0	0	0	0
Case_IM_KR_0006_concoct_bin.29_sub	25_1	d__Bacteria;p__Bacteroidota;c__Bacteroidia;o__Bacteroidales;f__Bacteroidaceae;g__Alloprevotella;s__Alloprevotella timonensis	0	1	0	0	0	1	0	0	0	0	0	0	0	0	0	0	0	0	0	0	0	0	0	0	0	0	0	0	0	0	0	0	0	1	0	0	0	1	0	1	1	0	1	0	1	0	0
Control_IM_KR_0027_concoct_bin.9_sub	25_1	d__Bacteria;p__Bacteroidota;c__Bacteroidia;o__Bacteroidales;f__Bacteroidaceae;g__Alloprevotella;s__Alloprevotella timonensis	0	1	0	0	0	1	0	0	0	0	0	0	0	0	0	0	0	0	0	0	0	0	0	0	0	0	0	0	0	0	0	0	0	1	0	0	0	1	0	1	1	0	1	0	1	0	0
Control_IM_KR_0025_maxbin2_bin.6	26_1	d__Bacteria;p__Bacteroidota;c__Bacteroidia;o__Bacteroidales;f__Bacteroidaceae;g__Prevotella;s__Prevotella stercorea	1	1	0	0	0	1	0	0	0	0	0	0	0	0	0	0	0	0	0	0	0	0	0	1	0	0	0	0	0	0	0	0	0	0	0	0	0	0	0	0	0	0	0	0	0	0	0
Case_IM_KR_0006_concoct_bin.45	26_1	d__Bacteria;p__Bacteroidota;c__Bacteroidia;o__Bacteroidales;f__Bacteroidaceae;g__Prevotella;s__Prevotella stercorea	1	1	0	0	0	1	0	0	0	0	0	0	0	0	0	0	0	0	0	0	0	0	0	1	0	0	0	0	0	0	0	0	0	0	0	0	0	1	0	1	0	0	1	0	1	1	1
Case_IM_KR_0007_concoct_bin.39	26_1	d__Bacteria;p__Bacteroidota;c__Bacteroidia;o__Bacteroidales;f__Bacteroidaceae;g__Prevotella;s__Prevotella stercorea	1	1	0	0	0	1	1	0	0	0	0	0	0	0	0	0	0	0	0	0	0	0	0	1	0	0	0	0	0	0	0	0	0	1	0	0	0	1	0	1	1	0	1	0	1	1	1
Case_IM_KR_0013_concoct_bin.30	26_1	d__Bacteria;p__Bacteroidota;c__Bacteroidia;o__Bacteroidales;f__Bacteroidaceae;g__Prevotella;s__Prevotella stercorea	1	1	0	0	0	1	1	0	0	0	0	0	0	0	0	0	0	0	0	0	0	0	0	1	0	0	0	0	0	0	0	0	0	0	0	0	0	0	0	0	0	0	0	0	0	0	0
Case_IM_KR_0001_concoct_bin.56_sub	26_2	d__Bacteria;p__Bacteroidota;c__Bacteroidia;o__Bacteroidales;f__Bacteroidaceae;g__Prevotella;s__Prevotella sp000434975	0	1	0	0	0	1	0	0	0	0	0	0	0	0	0	0	0	0	0	0	0	0	0	0	0	0	0	0	0	0	0	0	0	1	0	0	0	1	0	1	1	0	1	0	1	1	1
Case_IM_KR_0009_concoct_bin.74	27_1	d__Bacteria;p__Bacteroidota;c__Bacteroidia;o__Bacteroidales;f__Bacteroidaceae;g__Prevotella;s__Prevotella sp015074785	1	1	0	0	0	1	0	0	0	0	0	0	0	0	0	0	0	0	0	0	0	0	0	0	0	0	0	0	0	0	0	0	0	1	0	0	0	1	0	1	1	1	1	0	1	1	1
Control_IM_KR_0039_maxbin2_bin.3_sub	27_1	d__Bacteria;p__Bacteroidota;c__Bacteroidia;o__Bacteroidales;f__Bacteroidaceae;g__Prevotella;s__Prevotella sp015074785	1	1	0	0	0	1	0	0	0	0	0	0	0	0	0	0	0	0	0	0	0	0	0	0	0	0	0	0	0	0	0	0	0	0	0	0	0	0	0	0	0	0	0	0	0	0	0
Control_IM_KR_0024_maxbin2_bin.2_sub	27_1	d__Bacteria;p__Bacteroidota;c__Bacteroidia;o__Bacteroidales;f__Bacteroidaceae;g__Prevotella;s__Prevotella sp934191715	1	1	0	0	0	1	0	0	0	0	0	0	0	0	0	0	0	0	0	0	0	0	0	0	0	0	0	0	0	0	0	0	0	0	0	0	0	0	0	0	0	0	0	0	0	0	0
Case_IM_KR_0014_concoct_bin.77	27_1	d__Bacteria;p__Bacteroidota;c__Bacteroidia;o__Bacteroidales;f__Bacteroidaceae;g__Prevotella;s__Prevotella sp015074785	1	1	0	0	0	1	1	0	0	0	0	0	0	0	0	0	0	0	0	0	0	0	0	0	0	0	0	0	0	0	0	0	0	1	0	0	0	1	0	1	1	1	1	0	1	1	1
Control_IM_KR_0025_concoct_bin.45_sub	27_1	d__Bacteria;p__Bacteroidota;c__Bacteroidia;o__Bacteroidales;f__Bacteroidaceae;g__Prevotella;s__Prevotella copri_B	1	1	0	0	0	1	1	0	0	0	0	0	0	0	0	0	0	0	0	0	0	0	0	0	0	0	0	0	0	0	0	0	0	0	0	0	0	0	0	0	0	0	0	0	0	0	0
Case_IM_KR_0012_metabat2_bin.17	27_1	d__Bacteria;p__Bacteroidota;c__Bacteroidia;o__Bacteroidales;f__Bacteroidaceae;g__Prevotella;s__Prevotella sp900551275	1	1	0	0	0	1	0	0	0	0	0	0	0	0	0	0	0	0	0	0	0	0	0	0	0	0	0	0	0	0	0	0	0	1	0	0	0	1	0	1	1	1	1	0	1	1	1
Control_IM_KR_0035_concoct_bin.47_sub	27_1	d__Bacteria;p__Bacteroidota;c__Bacteroidia;o__Bacteroidales;f__Bacteroidaceae;g__Prevotella;s__Prevotella sp015074785	1	1	0	0	0	1	0	0	0	0	0	0	0	0	0	0	0	0	0	0	0	0	0	0	0	0	0	0	0	0	0	0	0	1	0	0	0	1	0	1	1	1	1	0	1	1	1
Control_IM_KR_0023_metabat2_bin.28	27_1	d__Bacteria;p__Bacteroidota;c__Bacteroidia;o__Bacteroidales;f__Bacteroidaceae;g__Prevotella;s__Prevotella sp015074785	1	1	0	0	0	1	0	0	0	0	0	0	0	0	0	0	0	0	0	0	0	0	0	0	0	0	0	0	0	0	0	0	0	1	0	0	0	1	0	1	1	1	1	0	1	1	1
Control_IM_KR_0036_metabat2_bin.16	27_1	d__Bacteria;p__Bacteroidota;c__Bacteroidia;o__Bacteroidales;f__Bacteroidaceae;g__Prevotella;s__Prevotella sp015074785	1	1	0	0	0	1	1	0	0	0	0	0	0	0	0	0	0	0	0	0	0	0	0	0	0	0	0	0	0	0	0	0	0	1	0	0	0	1	0	1	1	0	1	0	1	1	1
Control_IM_KR_0041_concoct_bin.53	27_1	d__Bacteria;p__Bacteroidota;c__Bacteroidia;o__Bacteroidales;f__Bacteroidaceae;g__Prevotella;s__Prevotella sp015074785	1	1	0	0	0	1	1	0	0	0	0	0	0	0	0	0	0	0	0	0	0	0	0	0	0	0	0	0	0	0	0	0	0	1	0	0	0	1	0	1	1	1	1	0	1	1	1
Case_IM_KR_0004_concoct_bin.69	27_1	d__Bacteria;p__Bacteroidota;c__Bacteroidia;o__Bacteroidales;f__Bacteroidaceae;g__Prevotella;s__Prevotella sp015074785	1	1	0	0	0	1	0	0	0	0	0	0	0	0	0	0	0	0	0	0	0	0	0	0	0	0	0	0	0	0	0	0	0	0	0	0	0	0	0	0	0	0	0	0	0	0	0
Control_IM_KR_0030_concoct_bin.41	28_0	d__Bacteria;p__Bacteroidota;c__Bacteroidia;o__Bacteroidales;f__Bacteroidaceae;g__Prevotella;s__Prevotella copri_A	1	1	0	0	0	1	0	0	0	0	0	0	0	0	0	0	0	0	0	0	0	0	0	0	0	0	0	0	0	0	0	0	0	1	0	0	0	1	0	1	1	0	1	0	1	0	0
Control_IM_KR_0032_concoct_bin.60_sub	29_0	d__Bacteria;p__Bacteroidota;c__Bacteroidia;o__Bacteroidales;f__Bacteroidaceae;g__Prevotella;s__Prevotella sp003447235	1	1	0	0	0	1	0	1	0	0	0	0	0	0	0	0	0	0	0	0	0	0	0	0	0	0	0	0	0	0	0	0	0	0	0	0	0	0	0	0	0	0	0	0	0	0	0
Control_IM_KR_0016_concoct_bin.40	30_0	d__Bacteria;p__Bacteroidota;c__Bacteroidia;o__Bacteroidales;f__Bacteroidaceae;g__Prevotella;s__Prevotella massiliensis	1	1	0	0	0	1	0	0	0	0	0	0	0	0	0	0	0	0	0	0	0	0	0	0	0	0	0	0	0	0	0	0	0	0	0	0	0	0	0	0	0	0	0	0	0	0	0
Control_IM_KR_0027_concoct_bin.28_sub	31_0	d__Bacteria;p__Bacteroidota;c__Bacteroidia;o__Bacteroidales;f__Bacteroidaceae;g__UBA4372;s__UBA4372 sp900543815	1	1	1	0	0	1	0	0	0	0	0	0	0	0	0	0	0	0	0	0	0	0	0	0	0	0	0	0	0	0	0	0	0	1	1	1	1	1	1	1	1	1	1	0	1	0	0
Control_IM_KR_0028_maxbin2_bin.8	32_1	d__Bacteria;p__Bacteroidota;c__Bacteroidia;o__Bacteroidales;f__Rikenellaceae;g__Alistipes;s__Alistipes putredinis	0	0	0	1	1	1	0	0	0	0	0	0	0	0	0	0	0	0	0	0	0	0	0	0	0	0	0	0	0	0	0	0	0	1	0	0	0	1	0	1	1	0	1	1	1	0	0
Control_IM_KR_0033_maxbin2_bin.4	32_1	d__Bacteria;p__Bacteroidota;c__Bacteroidia;o__Bacteroidales;f__Rikenellaceae;g__Alistipes;s__Alistipes putredinis	0	0	0	1	1	1	0	0	0	0	0	0	0	0	0	0	0	0	0	0	0	0	0	0	0	0	0	0	0	0	0	0	0	1	0	0	0	1	0	1	1	0	1	1	1	0	0
Control_IM_KR_0031_metabat2_bin.17	32_1	d__Bacteria;p__Bacteroidota;c__Bacteroidia;o__Bacteroidales;f__Rikenellaceae;g__Alistipes;s__Alistipes putredinis	1	0	0	0	1	1	0	0	0	0	0	0	0	0	0	0	0	0	0	0	0	0	0	0	0	0	0	0	0	0	0	0	0	1	0	0	0	1	0	1	1	0	1	1	1	0	0
Case_IM_KR_0011_concoct_bin.26	32_1	d__Bacteria;p__Bacteroidota;c__Bacteroidia;o__Bacteroidales;f__Rikenellaceae;g__Alistipes;s__Alistipes putredinis	0	0	0	1	1	1	0	0	0	0	0	0	0	0	0	0	0	0	0	0	0	0	0	0	0	0	0	0	0	0	0	0	0	1	0	0	0	1	0	1	1	0	1	1	1	0	0
Control_IM_KR_0015_metabat2_bin.18	32_1	d__Bacteria;p__Bacteroidota;c__Bacteroidia;o__Bacteroidales;f__Rikenellaceae;g__Alistipes;s__Alistipes putredinis	0	0	0	0	1	1	0	0	0	0	0	0	0	0	0	0	0	0	0	0	0	0	0	0	0	0	0	0	0	0	0	0	0	0	0	0	0	0	0	0	0	0	0	0	0	0	0
Case_IM_KR_0014_metabat2_bin.37	32_1	d__Bacteria;p__Bacteroidota;c__Bacteroidia;o__Bacteroidales;f__Rikenellaceae;g__Alistipes;s__Alistipes putredinis	0	0	0	1	1	1	0	0	0	0	0	0	0	0	0	0	0	0	0	0	0	0	0	0	0	0	0	0	0	0	0	0	0	0	0	0	0	0	0	0	0	0	0	0	0	0	0
Control_IM_KR_0037_concoct_bin.59_sub	32_1	d__Bacteria;p__Bacteroidota;c__Bacteroidia;o__Bacteroidales;f__Rikenellaceae;g__Alistipes;s__Alistipes putredinis	0	0	0	1	1	1	0	0	0	0	0	0	0	0	0	0	0	0	0	0	0	0	0	0	0	0	0	0	0	0	0	0	0	1	0	0	0	1	0	1	1	0	1	1	1	0	0
Control_IM_KR_0041_maxbin2_bin.7	32_1	d__Bacteria;p__Bacteroidota;c__Bacteroidia;o__Bacteroidales;f__Rikenellaceae;g__Alistipes;s__Alistipes putredinis	0	0	0	1	1	1	0	0	0	0	0	0	0	0	0	0	0	0	0	0	0	0	0	0	0	0	0	0	0	0	0	0	0	1	0	0	0	1	0	1	1	0	1	1	1	0	0
Case_IM_KR_0004_concoct_bin.35	32_1	d__Bacteria;p__Bacteroidota;c__Bacteroidia;o__Bacteroidales;f__Rikenellaceae;g__Alistipes;s__Alistipes putredinis	0	0	0	1	1	1	0	0	0	0	0	0	0	0	0	0	0	0	0	0	0	0	0	0	0	0	0	0	0	0	0	0	0	1	0	0	0	1	0	1	1	0	1	1	1	0	0
Case_IM_KR_0009_maxbin2_bin.5_sub	33_1	d__Bacteria;p__Bacteroidota;c__Bacteroidia;o__Bacteroidales;f__Rikenellaceae;g__Alistipes;s__Alistipes onderdonkii	0	1	0	1	1	1	0	1	0	0	0	0	0	0	0	0	0	0	0	0	0	0	0	0	0	0	0	0	0	0	0	0	0	0	0	0	0	0	0	0	0	0	0	0	0	0	0
Control_IM_KR_0015_maxbin2_bin.7_sub	33_1	d__Bacteria;p__Bacteroidota;c__Bacteroidia;o__Bacteroidales;f__Rikenellaceae;g__Alistipes;s__Alistipes onderdonkii	0	1	0	1	1	1	0	1	0	0	0	0	0	1	0	0	0	0	0	0	0	0	0	0	0	0	0	0	0	0	0	0	0	1	0	0	1	1	1	1	1	1	1	1	1	0	0
Case_IM_KR_0005_maxbin2_bin.9_sub	34_0	d__Bacteria;p__Bacteroidota;c__Bacteroidia;o__Bacteroidales;f__Rikenellaceae;g__Alistipes;s__Alistipes dispar	0	1	1	1	1	1	0	0	0	0	0	0	0	0	0	0	0	0	0	0	0	0	0	1	0	0	0	0	0	0	0	0	0	1	0	0	1	1	1	1	1	1	1	1	1	0	0
Control_IM_KR_0018_concoct_bin.23	35_1	d__Bacteria;p__Bacteroidota;c__Bacteroidia;o__Bacteroidales;f__UBA932;g__Cryptobacteroides;s__Cryptobacteroides sp000431015	1	1	1	0	0	0	0	1	0	0	0	0	0	1	0	0	0	0	0	0	0	0	0	0	0	0	0	0	0	0	0	0	0	1	1	1	1	1	1	1	1	1	1	0	0	0	0
Control_IM_KR_0038_concoct_bin.29	35_1	d__Bacteria;p__Bacteroidota;c__Bacteroidia;o__Bacteroidales;f__UBA932;g__Cryptobacteroides;s__Cryptobacteroides sp000431015	1	1	1	0	0	0	0	0	0	0	0	0	0	0	0	0	0	0	0	0	0	0	0	0	0	0	0	0	0	0	0	0	0	1	1	1	1	1	1	1	1	1	1	0	0	0	0
Control_IM_KR_0033_metabat2_bin.43	35_2	d__Bacteria;p__Bacteroidota;c__Bacteroidia;o__Bacteroidales;f__UBA932;g__Cryptobacteroides;s__Cryptobacteroides sp000433355	1	1	1	0	0	0	0	1	0	0	0	0	0	0	0	0	0	0	0	0	0	0	0	0	0	0	0	0	0	0	0	0	0	0	0	0	0	0	0	0	0	0	0	0	0	0	0
Control_IM_KR_0024_concoct_bin.27	35_2	d__Bacteria;p__Bacteroidota;c__Bacteroidia;o__Bacteroidales;f__UBA932;g__Cryptobacteroides;s__Cryptobacteroides sp000433355	1	1	1	0	0	0	0	1	0	0	0	0	0	0	0	0	0	0	0	0	0	0	1	0	0	0	0	0	0	0	0	0	0	0	0	0	0	0	0	0	0	0	0	0	0	0	0
Case_IM_KR_0014_metabat2_bin.8	35_2	d__Bacteria;p__Bacteroidota;c__Bacteroidia;o__Bacteroidales;f__UBA932;g__Cryptobacteroides;s__Cryptobacteroides sp000433355	1	1	1	0	0	0	0	1	0	0	0	0	0	0	0	0	0	0	0	0	0	0	1	0	0	0	0	0	0	0	0	0	0	0	0	0	0	0	0	0	0	0	0	0	0	0	0
Control_IM_KR_0026_concoct_bin.15	35_2	d__Bacteria;p__Bacteroidota;c__Bacteroidia;o__Bacteroidales;f__UBA932;g__Cryptobacteroides;s__Cryptobacteroides sp000433355	1	1	1	0	0	0	0	1	0	0	0	0	0	0	0	0	0	0	0	0	0	0	0	0	0	0	0	0	0	0	0	0	0	1	1	1	1	1	1	1	1	1	1	0	0	0	0
Control_IM_KR_0018_concoct_bin.31	36_0	d__Bacteria;p__Bacteroidota;c__Bacteroidia;o__Bacteroidales;f__UBA932;g__Cryptobacteroides;s__Cryptobacteroides sp000435075	1	1	1	0	0	0	0	1	0	0	0	0	0	0	0	0	0	0	0	0	0	0	0	0	0	0	0	0	0	0	0	0	0	1	1	1	1	1	1	1	1	1	0	0	0	0	0
Control_IM_KR_0038_concoct_bin.26	37_0	d__Bacteria;p__Bacteroidota;c__Bacteroidia;o__Bacteroidales;f__UBA932;g__Cryptobacteroides;s__Cryptobacteroides sp000432515	1	1	1	0	0	0	0	1	0	0	0	0	0	0	0	0	0	0	0	0	0	0	0	0	0	0	0	0	0	0	0	0	0	1	1	1	1	1	1	1	1	1	0	0	0	0	0
Control_IM_KR_0042_concoct_bin.59	38_0	d__Bacteria;p__Bacteroidota;c__Bacteroidia;o__Bacteroidales;f__Bacteroidaceae;g__Prevotella;s__Prevotella rara	1	1	0	0	0	1	0	0	0	0	0	0	0	0	0	0	0	0	0	0	0	0	0	0	0	0	0	0	0	0	0	0	0	1	0	0	0	1	0	1	1	0	1	0	1	0	0
Case_IM_KR_0001_concoct_bin.7	39_0	d__Bacteria;p__Bacteroidota;c__Bacteroidia;o__Bacteroidales;f__Bacteroidaceae;g__UBA6398;s__UBA6398 sp003150315	0	1	0	0	0	1	1	0	0	0	0	0	0	0	0	0	0	0	0	0	0	0	0	0	0	0	0	0	0	0	0	0	0	1	0	0	0	1	0	1	1	1	1	0	1	0	0
Case_IM_KR_0009_concoct_bin.10_sub	40_0	d__Bacteria;p__Bacteroidota;c__Bacteroidia;o__Bacteroidales;f__Marinifilaceae;g__Odoribacter;s__Odoribacter splanchnicus	1	1	1	0	0	0	0	1	1	1	1	0	0	0	0	0	0	0	0	0	0	0	0	0	0	0	0	0	0	0	0	0	0	1	1	1	1	1	0	1	1	1	1	0	0	0	0
Case_IM_KR_0007_maxbin2_bin.7_sub	41_1	d__Bacteria;p__Fusobacteriota;c__Fusobacteriia;o__Fusobacteriales;f__Fusobacteriaceae;g__Fusobacterium_A;s__Fusobacterium_A mortiferum	1	1	0	1	1	1	0	1	0	0	0	0	0	0	0	0	1	0	0	0	0	0	0	0	0	0	0	0	0	0	0	0	0	1	0	0	1	1	0	1	1	1	1	1	1	1	1
Control_IM_KR_0022_concoct_bin.2	41_1	d__Bacteria;p__Fusobacteriota;c__Fusobacteriia;o__Fusobacteriales;f__Fusobacteriaceae;g__Fusobacterium_A;s__Fusobacterium_A mortiferum	1	1	0	1	1	0	0	1	0	0	0	0	0	0	0	0	1	0	0	0	0	0	0	0	0	0	0	0	0	0	0	0	0	1	0	0	1	1	0	1	1	1	1	1	0	1	1
Case_IM_KR_0013_concoct_bin.24	41_1	d__Bacteria;p__Fusobacteriota;c__Fusobacteriia;o__Fusobacteriales;f__Fusobacteriaceae;g__Fusobacterium_A;s__Fusobacterium_A mortiferum	1	1	0	1	1	1	0	1	0	0	0	0	0	0	0	0	1	0	0	0	0	0	0	0	0	0	0	0	0	0	0	0	0	1	0	0	1	1	0	1	1	1	1	1	1	1	1
Case_IM_KR_0005_concoct_bin.21	42_0	d__Bacteria;p__Fusobacteriota;c__Fusobacteriia;o__Fusobacteriales;f__Fusobacteriaceae;g__Fusobacterium_A;s__Fusobacterium_A ulcerans	1	0	0	1	1	1	1	1	0	1	1	0	0	0	1	0	1	0	1	0	1	1	0	0	0	0	0	0	0	0	0	0	0	1	0	0	1	1	0	1	1	1	1	1	1	1	1
Case_IM_KR_0012_concoct_bin.57_sub	43_0	d__Bacteria;p__Bacillota_A;c__Clostridia;o__Clostridiales;f__Clostridiaceae;g__Clostridium;s__Clostridium sp001916075	0	1	1	1	1	1	0	1	0	0	0	1	0	0	0	0	1	1	0	0	0	0	0	0	0	0	0	0	0	0	0	0	0	1	0	0	0	1	1	1	0	1	1	1	1	1	0
Control_IM_KR_0032_concoct_bin.15	44_1	d__Bacteria;p__Bacillota_C;c__Negativicutes;o__Selenomonadales;f__Selenomonadaceae;g__Megamonas;s__Megamonas funiformis	1	1	0	1	1	1	1	0	0	1	1	1	0	0	1	0	0	0	0	0	0	0	0	0	0	0	0	0	0	0	0	0	0	0	0	0	0	0	0	0	0	0	0	0	0	0	0
Control_IM_KR_0033_concoct_bin.53	44_1	d__Bacteria;p__Bacillota_C;c__Negativicutes;o__Selenomonadales;f__Selenomonadaceae;g__Megamonas;s__Megamonas funiformis	1	1	0	1	1	1	1	0	0	1	1	1	0	0	1	0	0	0	0	0	0	0	0	0	0	0	0	0	0	0	0	0	0	1	0	0	0	0	0	1	1	1	1	1	1	0	0
Control_IM_KR_0040_concoct_bin.38	44_1	d__Bacteria;p__Bacillota_C;c__Negativicutes;o__Selenomonadales;f__Selenomonadaceae;g__Megamonas;s__Megamonas funiformis	1	1	0	1	1	1	1	0	0	1	1	1	0	0	1	0	0	0	0	0	0	0	0	0	0	0	0	0	0	0	0	0	0	1	0	0	0	0	0	1	1	1	1	1	1	0	0
Control_IM_KR_0031_metabat2_bin.41	44_1	d__Bacteria;p__Bacillota_C;c__Negativicutes;o__Selenomonadales;f__Selenomonadaceae;g__Megamonas;s__Megamonas funiformis	1	1	0	1	1	1	1	0	0	1	1	1	0	0	1	0	0	0	0	0	0	0	0	0	0	0	0	0	0	0	0	0	0	1	0	0	0	0	0	1	1	1	1	1	1	0	0
Control_IM_KR_0034_concoct_bin.26	44_1	d__Bacteria;p__Bacillota_C;c__Negativicutes;o__Selenomonadales;f__Selenomonadaceae;g__Megamonas;s__Megamonas funiformis	1	1	0	1	1	1	1	0	0	1	1	1	0	0	1	0	0	0	0	0	0	0	0	0	0	0	0	0	0	0	0	0	0	1	0	0	0	0	0	1	1	1	1	1	1	0	0
Control_IM_KR_0039_concoct_bin.1	44_1	d__Bacteria;p__Bacillota_C;c__Negativicutes;o__Selenomonadales;f__Selenomonadaceae;g__Megamonas;s__Megamonas funiformis	1	1	0	1	1	1	1	0	0	1	1	1	0	0	1	0	0	0	0	0	0	0	0	0	0	0	0	0	0	0	0	0	0	1	0	0	0	0	0	1	1	1	1	1	1	0	0
Case_IM_KR_0007_concoct_bin.20	44_1	d__Bacteria;p__Bacillota_C;c__Negativicutes;o__Selenomonadales;f__Selenomonadaceae;g__Megamonas;s__Megamonas funiformis	1	1	0	1	1	1	1	0	0	0	1	1	0	0	1	0	0	0	0	0	0	0	0	0	0	0	0	0	0	0	0	0	0	1	0	0	0	0	1	1	1	1	1	1	1	0	0
Control_IM_KR_0022_concoct_bin.6	44_1	d__Bacteria;p__Bacillota_C;c__Negativicutes;o__Selenomonadales;f__Selenomonadaceae;g__Megamonas;s__Megamonas funiformis	1	1	0	1	1	1	1	0	0	1	1	1	0	0	1	0	0	0	0	0	0	0	0	0	0	0	0	0	0	0	0	0	0	1	0	0	0	0	0	1	1	1	1	1	1	0	0
Control_IM_KR_0039_metabat2_bin.36_sub	45_0	d__Bacteria;p__Bacillota;c__Bacilli;o__RF39;f__UBA660;g__CAG-611;s__CAG-611 sp900552235	0	0	0	0	0	0	0	0	0	0	0	0	0	1	0	0	1	0	0	0	0	0	0	0	0	0	0	0	0	0	0	0	0	0	0	0	0	0	0	1	0	0	0	0	0	1	0
Case_IM_KR_0014_metabat2_bin.12	46_0	d__Bacteria;p__Bacillota;c__Bacilli;o__RF39;f__UBA660;g__CAG-302;s__CAG-302 sp000431795	0	0	0	0	0	1	0	0	0	0	0	0	0	0	0	0	1	1	0	0	0	0	0	0	0	0	0	0	0	0	0	0	0	0	0	0	0	0	0	1	0	1	1	0	1	1	0
Control_IM_KR_0022_concoct_bin.22	47_0	d__Bacteria;p__Bacillota_C;c__Negativicutes;o__Acidaminococcales;f__Acidaminococcaceae;g__Acidaminococcus;s__Acidaminococcus fermentans	0	0	0	1	1	1	0	0	0	0	0	0	1	0	1	0	0	0	0	0	0	0	0	0	0	0	0	0	0	0	0	0	0	1	0	0	0	0	0	1	1	0	1	1	1	0	0
Control_IM_KR_0017_concoct_bin.15	48_1	d__Bacteria;p__Bacillota;c__Bacilli;o__Erysipelotrichales;f__Coprobacillaceae;g__Catenibacterium;s__Catenibacterium sp000437715	0	0	1	1	1	0	0	0	0	0	0	0	0	1	1	0	0	1	0	0	0	0	0	0	0	0	0	0	0	0	0	0	0	0	0	0	0	0	0	0	0	0	0	0	0	0	0
Control_IM_KR_0015_concoct_bin.34	48_1	d__Bacteria;p__Bacillota;c__Bacilli;o__Erysipelotrichales;f__Coprobacillaceae;g__Catenibacterium;s__Catenibacterium sp000437715	0	1	1	1	0	0	0	0	0	0	0	0	0	1	1	0	0	1	0	0	0	0	0	0	0	0	0	0	0	0	0	0	0	0	0	0	0	1	0	1	0	0	1	0	0	1	0
Control_IM_KR_0035_concoct_bin.38_sub	48_1	d__Bacteria;p__Bacillota;c__Bacilli;o__Erysipelotrichales;f__Coprobacillaceae;g__Catenibacterium;s__Catenibacterium sp000437715	0	1	1	1	1	0	0	0	0	0	0	0	0	1	1	0	0	1	0	0	0	0	0	0	0	0	0	0	0	0	0	0	0	0	0	0	0	0	0	0	0	0	0	0	0	0	0
Control_IM_KR_0018_concoct_bin.9	48_2	d__Bacteria;p__Bacillota;c__Bacilli;o__Erysipelotrichales;f__Coprobacillaceae;g__Catenibacterium;s__Catenibacterium mitsuokai	0	1	1	1	1	0	0	0	0	0	0	0	0	1	1	0	0	1	0	0	0	0	0	0	0	0	0	0	0	0	0	0	0	0	0	0	0	1	0	1	0	1	1	1	0	1	0
Case_IM_KR_0012_concoct_bin.1	49_0	d__Bacteria;p__Bacillota;c__Bacilli;o__Erysipelotrichales;f__Coprobacillaceae;g__Faecalibacillus;s__Faecalibacillus intestinalis	1	1	0	1	0	1	0	0	0	0	1	0	0	1	0	0	0	1	0	0	0	0	0	0	0	0	0	0	0	0	0	0	0	1	1	0	0	1	0	1	1	1	1	0	1	1	0
Control_IM_KR_0033_concoct_bin.2	50_1	d__Bacteria;p__Bacillota;c__Bacilli;o__Erysipelotrichales;f__Erysipelotrichaceae;g__Holdemanella;s__Holdemanella sp900556915	0	0	1	0	1	0	0	1	0	0	0	0	0	1	0	0	0	0	0	0	0	0	0	0	0	0	0	0	0	0	0	0	0	0	0	0	0	0	0	0	0	0	0	0	0	0	0
Control_IM_KR_0015_metabat2_bin.50	50_2	d__Bacteria;p__Bacillota;c__Bacilli;o__Erysipelotrichales;f__Erysipelotrichaceae;g__Holdemanella;s__Holdemanella biformis	0	0	1	0	1	0	0	1	0	0	0	0	0	1	0	0	0	0	0	0	0	0	0	0	0	0	0	0	0	0	0	0	0	0	0	0	0	1	0	1	0	0	1	0	0	1	0
Control_IM_KR_0015_maxbin2_bin.2	51_0	d__Bacteria;p__Bacillota;c__Bacilli;o__RF39;f__UBA660;g__CAG-417;s__CAG-417 sp000432835	0	0	0	0	0	0	0	0	0	0	0	0	0	1	0	0	0	0	0	0	0	0	0	0	0	0	0	0	0	0	0	0	0	0	0	0	0	0	0	1	0	1	1	0	0	1	0
Control_IM_KR_0040_concoct_bin.19	52_0	d__Bacteria;p__Bacillota_C;c__Negativicutes;o__Veillonellales;f__Megasphaeraceae;g__Megasphaera;s__Megasphaera elsdenii	1	0	0	1	1	1	1	1	0	1	0	1	0	0	1	0	0	0	0	0	0	0	0	0	0	0	0	0	0	0	0	0	0	1	0	0	1	0	0	1	1	1	1	1	1	0	0
Case_IM_KR_0005_concoct_bin.35	53_0	d__Bacteria;p__Bacillota_C;c__Negativicutes;o__Veillonellales;f__Megasphaeraceae;g__Anaeroglobus;s__Anaeroglobus micronuciformis	0	0	0	1	1	1	0	0	0	0	0	1	0	0	1	0	0	0	0	0	0	0	0	0	0	0	0	0	0	0	0	0	1	0	0	0	0	0	0	0	0	0	0	0	0	0	0
Control_IM_KR_0042_concoct_bin.28	54_1	d__Bacteria;p__Spirochaetota;c__Brachyspirae;o__Brachyspirales;f__Brachyspiraceae;g__Brachyspira;s__Brachyspira aalborgi	1	0	0	1	1	1	1	1	1	1	1	1	0	1	1	0	0	0	0	0	0	0	0	0	1	0	0	0	0	0	0	0	0	0	0	0	1	1	0	1	0	1	1	1	1	1	0
Case_IM_KR_0004_concoct_bin.4	54_1	d__Bacteria;p__Spirochaetota;c__Brachyspirae;o__Brachyspirales;f__Brachyspiraceae;g__Brachyspira;s__Brachyspira aalborgi	1	0	0	1	1	1	1	1	1	1	1	1	0	1	1	0	0	0	0	0	0	0	0	0	1	0	0	0	0	0	0	0	0	0	0	0	0	0	0	0	0	0	0	0	0	0	0
Control_IM_KR_0020_concoct_bin.15	55_0	d__Bacteria;p__Bacillota;c__Bacilli;o__Lactobacillales;f__Streptococcaceae;g__Streptococcus;s__Streptococcus pasteurianus	1	1	0	1	1	1	1	0	1	1	1	0	0	1	0	1	1	1	0	0	0	0	0	1	0	0	0	0	0	0	0	0	0	0	0	0	0	0	0	0	0	0	0	0	0	0	0
Control_IM_KR_0020_concoct_bin.9_sub	56_0	d__Bacteria;p__Bacillota;c__Bacilli;o__Lactobacillales;f__Streptococcaceae;g__Streptococcus;s__Streptococcus thermophilus	1	0	0	1	1	1	0	0	0	0	0	0	0	1	0	1	1	1	0	0	0	0	0	1	0	0	0	0	0	0	0	0	0	0	0	0	0	1	0	1	0	0	1	1	1	1	0
Case_IM_KR_0011_metabat2_bin.7	57_1	d__Bacteria;p__Actinomycetota;c__Actinomycetia;o__Actinomycetales;f__Bifidobacteriaceae;g__Bifidobacterium;s__Bifidobacterium pseudocatenulatum	1	1	0	0	0	1	0	0	0	0	0	0	0	0	0	0	0	1	0	0	0	0	0	0	0	0	0	0	0	0	0	0	0	0	0	0	0	0	0	1	0	1	1	0	1	1	0
Control_IM_KR_0020_concoct_bin.30	57_1	d__Bacteria;p__Actinomycetota;c__Actinomycetia;o__Actinomycetales;f__Bifidobacteriaceae;g__Bifidobacterium;s__Bifidobacterium pseudocatenulatum	1	1	0	0	0	1	0	0	0	0	0	0	0	0	0	0	0	1	0	0	0	0	0	0	0	0	0	0	0	0	0	0	0	0	0	0	0	0	0	1	0	1	1	0	1	1	0
Control_IM_KR_0028_maxbin2_bin.6_sub	58_1	d__Bacteria;p__Actinomycetota;c__Actinomycetia;o__Actinomycetales;f__Bifidobacteriaceae;g__Bifidobacterium;s__Bifidobacterium adolescentis	1	1	0	0	0	1	0	0	0	0	0	0	0	0	0	0	0	1	0	0	0	0	0	0	0	0	0	0	0	0	0	0	0	0	0	0	0	0	0	0	0	0	0	0	0	0	0
Control_IM_KR_0035_maxbin2_bin.0_sub	58_1	d__Bacteria;p__Actinomycetota;c__Actinomycetia;o__Actinomycetales;f__Bifidobacteriaceae;g__Bifidobacterium;s__Bifidobacterium adolescentis	1	1	0	0	0	1	0	0	0	0	0	0	0	0	0	0	0	1	0	0	0	0	0	0	0	0	0	0	0	0	0	0	0	0	0	0	0	0	0	1	0	1	1	0	1	1	0
Control_IM_KR_0022_concoct_bin.25	58_1	d__Bacteria;p__Actinomycetota;c__Actinomycetia;o__Actinomycetales;f__Bifidobacteriaceae;g__Bifidobacterium;s__Bifidobacterium adolescentis	1	1	0	0	0	1	0	0	0	0	0	0	0	0	0	0	0	1	0	0	0	0	0	0	0	0	0	0	0	0	0	0	0	0	0	0	0	0	0	1	0	1	1	0	1	1	0
Case_IM_KR_0005_concoct_bin.9_sub	58_1	d__Bacteria;p__Actinomycetota;c__Actinomycetia;o__Actinomycetales;f__Bifidobacteriaceae;g__Bifidobacterium;s__Bifidobacterium adolescentis	1	1	0	0	0	1	0	0	0	0	0	0	0	0	0	0	0	1	0	0	0	0	0	0	0	0	0	0	0	0	0	0	0	0	0	0	0	0	0	0	0	0	0	0	0	0	0
Control_IM_KR_0031_concoct_bin.58	59_0	d__Bacteria;p__Actinomycetota;c__Actinomycetia;o__Actinomycetales;f__Bifidobacteriaceae;g__Bifidobacterium;s__Bifidobacterium longum	1	1	1	0	0	1	0	0	0	0	0	0	0	0	0	0	0	1	0	0	0	0	0	0	0	0	0	0	0	0	0	0	0	0	0	0	0	0	0	0	0	0	0	0	0	0	0
Case_IM_KR_0012_concoct_bin.39_sub	60_0	d__Bacteria;p__Actinomycetota;c__Coriobacteriia;o__Coriobacteriales;f__Eggerthellaceae;g__Senegalimassilia;s__	0	0	0	1	1	1	0	0	0	0	0	1	0	0	0	0	0	0	0	0	0	0	0	0	0	0	0	0	0	0	0	0	0	0	0	0	0	0	0	0	0	0	0	0	0	0	0
Control_IM_KR_0029_concoct_bin.21	61_1	d__Bacteria;p__Bacillota_C;c__Negativicutes;o__Veillonellales;f__Dialisteraceae;g__Dialister;s__Dialister sp000434475	1	0	0	1	1	1	0	0	0	0	0	1	0	0	1	0	0	0	0	0	0	0	0	0	0	0	0	0	0	0	0	0	0	0	0	0	0	0	0	0	0	0	0	0	0	0	0
Control_IM_KR_0038_concoct_bin.17	61_1	d__Bacteria;p__Bacillota_C;c__Negativicutes;o__Veillonellales;f__Dialisteraceae;g__Dialister;s__Dialister sp000434475	1	0	0	1	1	1	0	0	0	0	0	1	0	0	1	0	0	0	0	0	0	0	0	0	0	0	0	0	0	0	0	0	0	1	0	0	0	0	0	1	1	0	1	1	1	0	0
Control_IM_KR_0028_concoct_bin.60	62_1	d__Bacteria;p__Bacillota_C;c__Negativicutes;o__Veillonellales;f__Dialisteraceae;g__Dialister;s__Dialister hominis	0	0	0	1	1	1	0	0	0	0	0	1	0	0	1	0	0	0	0	0	0	0	0	0	0	0	0	0	0	0	0	0	0	0	0	0	0	0	0	0	0	0	0	0	0	0	0
Case_IM_KR_0005_concoct_bin.45	62_1	d__Bacteria;p__Bacillota_C;c__Negativicutes;o__Veillonellales;f__Dialisteraceae;g__Dialister;s__Dialister hominis	0	0	0	1	1	1	0	0	0	0	0	1	0	0	1	0	0	0	0	0	0	0	0	0	0	0	0	0	0	0	0	0	0	1	0	0	0	0	0	1	1	1	1	1	1	0	0
Case_IM_KR_0009_concoct_bin.23	63_1	d__Bacteria;p__Bacillota_C;c__Negativicutes;o__Veillonellales;f__Dialisteraceae;g__Dialister;s__Dialister succinatiphilus	1	0	0	1	1	1	0	0	0	0	0	1	0	0	1	0	0	0	0	0	0	0	0	0	0	0	0	0	0	0	0	0	0	1	0	0	0	0	0	1	1	0	1	1	1	0	0
Control_IM_KR_0036_metabat2_bin.6	63_1	d__Bacteria;p__Bacillota_C;c__Negativicutes;o__Veillonellales;f__Dialisteraceae;g__Dialister;s__Dialister succinatiphilus	1	0	0	1	1	1	0	0	0	0	0	1	0	0	1	0	0	0	0	0	0	0	0	0	0	0	0	0	0	0	0	0	0	1	0	0	0	0	0	1	1	0	1	1	1	0	0
Control_IM_KR_0022_concoct_bin.37	63_1	d__Bacteria;p__Bacillota_C;c__Negativicutes;o__Veillonellales;f__Dialisteraceae;g__Dialister;s__Dialister succinatiphilus	1	0	0	1	1	1	0	0	0	0	0	1	0	0	1	0	0	0	0	0	0	0	0	0	0	0	0	0	0	0	0	0	0	1	0	0	0	0	0	1	1	0	1	1	1	0	0
Case_IM_KR_0014_concoct_bin.75	63_2	d__Bacteria;p__Bacillota_C;c__Negativicutes;o__Veillonellales;f__Dialisteraceae;g__Dialister;s__Dialister sp002320515	1	0	0	1	1	1	0	0	0	0	0	1	0	0	1	0	0	0	0	0	0	0	0	0	0	0	0	0	0	0	0	0	0	1	0	0	0	0	0	1	1	0	1	1	1	0	0
Control_IM_KR_0028_metabat2_bin.48_sub	64_1	d__Bacteria;p__Actinomycetota;c__Coriobacteriia;o__Coriobacteriales;f__Coriobacteriaceae;g__Collinsella;s__	0	0	1	1	1	1	0	1	0	0	0	1	0	0	1	0	1	0	0	0	0	0	0	0	0	0	0	0	0	0	0	0	0	0	0	0	1	0	0	1	0	0	1	1	1	1	0
Case_IM_KR_0003_concoct_bin.55	64_1	d__Bacteria;p__Actinomycetota;c__Coriobacteriia;o__Coriobacteriales;f__Coriobacteriaceae;g__Collinsella;s__	0	0	1	1	1	1	0	1	0	0	0	1	0	0	1	0	1	0	0	0	0	0	0	0	0	0	0	0	0	0	0	0	0	0	0	0	0	0	0	1	0	0	1	1	1	1	0
Case_IM_KR_0012_metabat2_bin.30	64_2	d__Bacteria;p__Actinomycetota;c__Coriobacteriia;o__Coriobacteriales;f__Coriobacteriaceae;g__Collinsella;s__Collinsella sp003459245	0	0	1	1	1	1	0	1	0	0	0	1	0	0	1	0	1	0	0	0	0	0	0	0	0	0	0	0	0	0	0	0	0	0	0	0	1	0	0	1	0	0	1	1	1	1	0
Control_IM_KR_0017_concoct_bin.26	65_1	d__Bacteria;p__Bacillota_C;c__Negativicutes;o__Acidaminococcales;f__Acidaminococcaceae;g__Phascolarctobacterium_A;s__Phascolarctobacterium_A succinatutens	0	0	0	1	1	1	0	1	0	1	0	1	0	0	0	0	0	0	0	0	0	0	0	0	0	0	0	0	0	0	0	0	0	1	0	0	1	0	0	1	1	1	0	1	1	0	0
Control_IM_KR_0040_maxbin2_bin.15_sub	65_1	d__Bacteria;p__Bacillota_C;c__Negativicutes;o__Acidaminococcales;f__Acidaminococcaceae;g__Phascolarctobacterium_A;s__Phascolarctobacterium_A succinatutens	0	0	0	1	1	1	0	1	0	1	0	1	0	0	0	0	0	0	0	0	0	0	0	0	0	0	0	0	0	0	0	0	0	1	0	0	1	0	0	1	1	1	0	1	1	0	0
Control_IM_KR_0030_concoct_bin.48	65_1	d__Bacteria;p__Bacillota_C;c__Negativicutes;o__Acidaminococcales;f__Acidaminococcaceae;g__Phascolarctobacterium_A;s__Phascolarctobacterium_A succinatutens	0	0	0	1	1	1	0	1	0	1	0	1	0	0	0	0	0	0	0	0	0	0	0	0	0	0	0	0	0	0	0	0	0	0	0	0	0	0	0	0	0	0	0	0	0	0	0
Control_IM_KR_0024_concoct_bin.8	65_1	d__Bacteria;p__Bacillota_C;c__Negativicutes;o__Acidaminococcales;f__Acidaminococcaceae;g__Phascolarctobacterium_A;s__Phascolarctobacterium_A succinatutens	0	0	0	1	1	1	0	1	0	1	0	1	0	0	0	0	0	0	0	0	0	0	0	0	0	0	0	0	0	0	0	0	0	0	0	0	0	0	0	0	0	0	0	0	0	0	0
Control_IM_KR_0018_concoct_bin.17	65_1	d__Bacteria;p__Bacillota_C;c__Negativicutes;o__Acidaminococcales;f__Acidaminococcaceae;g__Phascolarctobacterium_A;s__Phascolarctobacterium_A succinatutens	0	0	0	1	1	1	0	1	0	1	0	1	0	0	0	0	0	0	0	0	0	0	0	0	0	0	0	0	0	0	0	0	0	0	0	0	0	0	0	0	0	0	0	0	0	0	0
Case_IM_KR_0001_maxbin2_bin.6	65_1	d__Bacteria;p__Bacillota_C;c__Negativicutes;o__Acidaminococcales;f__Acidaminococcaceae;g__Phascolarctobacterium_A;s__Phascolarctobacterium_A succinatutens	0	0	0	1	1	1	0	0	0	1	0	1	0	0	0	0	0	0	0	0	0	0	0	0	0	0	0	0	0	0	0	0	0	0	0	0	0	0	0	0	0	0	0	0	0	0	0
Case_IM_KR_0006_concoct_bin.53	65_1	d__Bacteria;p__Bacillota_C;c__Negativicutes;o__Acidaminococcales;f__Acidaminococcaceae;g__Phascolarctobacterium_A;s__Phascolarctobacterium_A succinatutens	0	0	0	1	1	1	0	1	0	1	0	1	0	0	0	0	0	0	0	0	0	0	0	0	0	0	0	0	0	0	0	0	0	1	0	0	1	0	0	1	1	1	0	1	1	0	0
Control_IM_KR_0027_metabat2_bin.25	65_1	d__Bacteria;p__Bacillota_C;c__Negativicutes;o__Acidaminococcales;f__Acidaminococcaceae;g__Phascolarctobacterium_A;s__Phascolarctobacterium_A succinatutens	0	0	0	1	1	1	0	1	0	1	0	1	0	0	0	0	0	0	0	0	0	0	0	0	0	0	0	0	0	0	0	0	0	1	0	0	1	0	0	1	1	1	0	1	1	0	0
Case_IM_KR_0004_concoct_bin.27	65_1	d__Bacteria;p__Bacillota_C;c__Negativicutes;o__Acidaminococcales;f__Acidaminococcaceae;g__Phascolarctobacterium_A;s__Phascolarctobacterium_A succinatutens	0	0	0	1	1	1	0	1	0	1	0	1	0	0	0	0	0	0	0	0	0	0	0	0	0	0	0	0	0	0	0	0	0	0	0	0	0	0	0	0	0	0	0	0	0	0	0
Case_IM_KR_0007_maxbin2_bin.14	65_1	d__Bacteria;p__Bacillota_C;c__Negativicutes;o__Acidaminococcales;f__Acidaminococcaceae;g__Phascolarctobacterium_A;s__Phascolarctobacterium_A succinatutens	0	0	0	1	1	1	0	1	0	1	0	1	0	0	0	0	0	0	0	0	0	0	0	0	0	0	0	0	0	0	0	0	0	1	0	0	1	0	0	1	1	1	0	1	1	0	0
Control_IM_KR_0023_concoct_bin.31	66_0	d__Bacteria;p__Bacillota_C;c__Negativicutes;o__Acidaminococcales;f__Acidaminococcaceae;g__;s__	0	0	1	1	1	1	0	1	0	1	0	0	0	0	1	0	0	0	0	0	0	0	0	0	0	0	0	0	0	0	0	0	0	1	0	0	1	0	1	1	1	0	0	1	1	0	0
Control_IM_KR_0031_maxbin2_bin.3	67_1	d__Bacteria;p__Bacillota_C;c__Negativicutes;o__Acidaminococcales;f__Acidaminococcaceae;g__Phascolarctobacterium;s__Phascolarctobacterium faecium	0	0	0	1	1	1	0	0	0	1	1	1	0	0	0	0	0	0	0	0	0	0	0	0	0	0	0	0	0	0	0	0	0	1	0	0	1	0	1	1	1	0	0	1	1	0	0
Case_IM_KR_0011_metabat2_bin.23	67_1	d__Bacteria;p__Bacillota_C;c__Negativicutes;o__Acidaminococcales;f__Acidaminococcaceae;g__Phascolarctobacterium;s__Phascolarctobacterium faecium	0	0	0	1	1	1	0	0	0	1	1	1	0	0	0	0	0	0	0	0	0	0	0	0	0	0	0	0	0	0	0	0	0	1	0	0	1	0	1	1	1	0	0	1	1	0	0
Control_IM_KR_0037_concoct_bin.2	67_1	d__Bacteria;p__Bacillota_C;c__Negativicutes;o__Acidaminococcales;f__Acidaminococcaceae;g__Phascolarctobacterium;s__Phascolarctobacterium faecium	0	0	0	1	1	1	0	0	0	1	1	1	0	0	0	0	0	0	0	0	0	0	0	0	0	0	0	0	0	0	0	0	0	1	0	0	1	0	1	1	1	0	0	1	1	0	0
Case_IM_KR_0002_concoct_bin.26	67_1	d__Bacteria;p__Bacillota_C;c__Negativicutes;o__Acidaminococcales;f__Acidaminococcaceae;g__Phascolarctobacterium;s__Phascolarctobacterium faecium	0	0	0	1	1	1	0	0	0	1	1	1	0	0	0	0	0	0	0	0	0	0	0	0	0	0	0	0	0	0	0	0	0	0	0	0	0	0	0	0	0	0	0	0	0	0	0
Case_IM_KR_0013_metabat2_bin.64	67_1	d__Bacteria;p__Bacillota_C;c__Negativicutes;o__Acidaminococcales;f__Acidaminococcaceae;g__Phascolarctobacterium;s__Phascolarctobacterium faecium	0	0	0	1	1	1	0	0	0	1	1	1	0	0	0	0	0	0	0	0	0	0	0	0	0	0	0	0	0	0	0	0	0	1	0	0	1	0	1	1	1	0	0	1	1	0	0
Control_IM_KR_0018_metabat2_bin.22	68_1	d__Bacteria;p__Desulfobacterota;c__Desulfovibrionia;o__Desulfovibrionales;f__Desulfovibrionaceae;g__Desulfovibrio;s__Desulfovibrio sp900556755	0	0	0	1	1	1	0	0	0	0	0	0	1	0	0	0	1	0	0	0	0	0	0	0	0	0	0	0	0	0	0	0	0	1	0	0	0	1	0	1	1	0	1	1	1	1	1
Case_IM_KR_0004_concoct_bin.71	68_1	d__Bacteria;p__Desulfobacterota;c__Desulfovibrionia;o__Desulfovibrionales;f__Desulfovibrionaceae;g__Desulfovibrio;s__Desulfovibrio sp900556755	0	0	0	1	1	1	0	1	0	0	0	0	1	0	0	0	1	0	1	0	0	0	0	0	0	0	0	0	0	0	0	0	0	0	0	0	0	0	0	0	0	0	0	0	0	0	0
Case_IM_KR_0005_concoct_bin.29_sub	69_0	d__Bacteria;p__Desulfobacterota;c__Desulfovibrionia;o__Desulfovibrionales;f__Desulfovibrionaceae;g__Bilophila;s__Bilophila wadsworthia	0	0	1	1	1	1	0	1	0	0	0	0	1	0	0	0	1	0	0	0	0	0	0	0	0	0	0	0	0	0	0	0	0	1	1	1	1	1	0	1	1	1	1	1	1	1	1
Case_IM_KR_0011_concoct_bin.35	70_0	d__Bacteria;p__Bacillota_A;c__Clostridia;o__Christensenellales;f__CAG-74;g__UBA11524;s__UBA11524 sp000437595	1	1	1	1	1	1	0	0	0	0	0	1	0	0	0	0	0	1	0	0	0	0	0	0	1	0	0	0	0	0	0	0	1	0	0	0	0	0	0	0	0	0	0	0	0	0	0
Control_IM_KR_0021_metabat2_bin.10	71_0	d__Bacteria;p__Bacillota_A;c__Clostridia;o__Oscillospirales;f__Oscillospiraceae;g__Flavonifractor;s__Flavonifractor plautii	0	0	1	1	1	1	0	1	0	0	0	1	1	0	1	0	0	1	0	1	1	1	0	0	0	0	0	0	0	0	0	0	0	0	0	0	1	1	0	1	0	0	1	1	1	1	0
Case_IM_KR_0013_metabat2_bin.34	72_0	d__Bacteria;p__Pseudomonadota;c__Alphaproteobacteria;o__RF32;f__CAG-239;g__CAJLXD01;s__	0	0	0	1	1	1	0	0	0	0	0	0	0	0	0	0	0	0	0	0	0	0	1	0	0	0	0	0	0	0	0	0	0	1	0	0	0	0	1	1	1	0	1	1	1	0	1
Case_IM_KR_0013_metabat2_bin.37	73_0	d__Bacteria;p__Pseudomonadota;c__Alphaproteobacteria;o__RF32;f__CAG-239;g__Scatacola_A;s__Scatacola_A faecigallinarum	0	0	0	1	1	1	0	0	0	0	0	0	0	0	0	0	0	0	0	0	0	0	1	0	0	0	0	0	0	0	0	0	0	1	0	0	0	0	1	1	1	0	1	1	1	0	1
Case_IM_KR_0003_concoct_bin.63	74_0	d__Bacteria;p__Bacillota_A;c__Clostridia;o__Lachnospirales;f__Lachnospiraceae;g__Clostridium_Q;s__Clostridium_Q sp000435655	1	0	0	1	1	1	1	1	0	1	1	0	0	0	0	0	0	0	0	0	0	0	0	0	0	0	0	0	0	0	0	0	0	0	0	0	1	1	0	1	0	0	1	1	1	1	0
Control_IM_KR_0021_concoct_bin.8	75_0	d__Bacteria;p__Bacillota_A;c__Clostridia;o__Oscillospirales;f__Ruminococcaceae;g__Faecalibacterium;s__Faecalibacterium longum	0	0	0	1	1	1	0	1	0	0	0	0	1	0	0	0	0	0	0	0	0	0	0	0	0	0	0	0	0	0	0	0	0	0	0	0	0	1	0	1	0	1	1	1	1	1	0
Case_IM_KR_0002_metabat2_bin.27	76_0	d__Bacteria;p__Bacillota_A;c__Clostridia;o__Oscillospirales;f__Ruminococcaceae;g__Faecalibacterium;s__Faecalibacterium prausnitzii_E	0	0	0	1	1	1	0	1	0	0	0	0	1	0	0	0	0	0	0	0	0	0	0	0	0	0	0	0	0	0	0	0	0	0	0	0	0	1	0	1	0	1	1	1	1	1	0
Control_IM_KR_0032_maxbin2_bin.3	77_1	d__Bacteria;p__Bacillota_A;c__Clostridia;o__Oscillospirales;f__Ruminococcaceae;g__Faecalibacterium;s__Faecalibacterium prausnitzii	0	1	0	1	1	1	0	1	0	0	0	0	0	0	0	0	0	0	0	0	0	0	0	0	0	0	0	0	0	0	0	0	0	0	0	0	1	1	0	1	0	1	1	1	1	1	0
Case_IM_KR_0003_maxbin2_bin.8	77_1	d__Bacteria;p__Bacillota_A;c__Clostridia;o__Oscillospirales;f__Ruminococcaceae;g__Faecalibacterium;s__Faecalibacterium prausnitzii	0	1	0	1	1	1	0	0	0	0	0	0	1	0	0	0	0	0	0	0	0	0	0	0	0	0	0	0	0	0	0	0	0	0	0	0	0	0	0	0	0	0	0	0	0	0	0
Control_IM_KR_0020_maxbin2_bin.19	78_0	d__Bacteria;p__Bacillota_A;c__Clostridia;o__Oscillospirales;f__Ruminococcaceae;g__Faecalibacterium;s__Faecalibacterium prausnitzii_D	1	0	0	1	1	1	0	1	0	0	0	0	1	0	0	0	0	0	0	0	0	0	0	0	0	0	0	0	0	0	0	0	0	0	0	0	1	1	0	1	0	1	1	1	1	1	0
Case_IM_KR_0014_maxbin2_bin.5	79_0	d__Bacteria;p__Bacillota_A;c__Clostridia;o__Oscillospirales;f__Oscillospiraceae;g__Vescimonas;s__Vescimonas sp000435555	1	0	0	1	1	1	0	1	0	0	0	1	0	0	0	0	0	0	0	0	0	0	0	0	0	0	0	0	0	0	0	0	0	0	0	0	0	1	0	1	0	1	1	1	1	1	0
Control_IM_KR_0042_concoct_bin.25	80_1	d__Bacteria;p__Bacillota_A;c__Clostridia;o__Oscillospirales;f__Acutalibacteraceae;g__CAG-217;s__CAG-217 sp000436335	1	1	0	1	1	1	0	1	0	0	0	0	1	0	1	0	0	0	1	0	0	0	0	0	0	0	0	0	0	0	0	0	0	0	0	0	1	1	0	1	0	1	0	1	1	1	0
Control_IM_KR_0035_metabat2_bin.38	80_1	d__Bacteria;p__Bacillota_A;c__Clostridia;o__Oscillospirales;f__Acutalibacteraceae;g__CAG-217;s__CAG-217 sp000436335	1	1	0	1	1	1	0	0	0	0	0	0	0	0	1	0	0	0	1	0	0	0	0	0	0	0	0	0	0	0	0	0	0	0	0	0	0	0	0	0	0	0	0	0	0	0	0
Case_IM_KR_0013_concoct_bin.38	80_1	d__Bacteria;p__Bacillota_A;c__Clostridia;o__Oscillospirales;f__Acutalibacteraceae;g__CAG-217;s__CAG-217 sp000436335	1	1	0	1	1	1	0	1	0	0	0	0	1	0	1	0	0	0	1	0	0	0	1	0	0	0	0	0	0	0	0	1	0	0	0	0	1	1	0	1	0	1	1	1	1	1	0
Control_IM_KR_0033_maxbin2_bin.6	81_0	d__Bacteria;p__Bacillota_A;c__Clostridia;o__Oscillospirales;f__Ruminococcaceae;g__Gemmiger;s__Gemmiger formicilis	0	1	0	1	1	1	0	1	0	0	0	0	1	0	0	0	1	0	0	0	0	0	0	0	0	0	0	0	0	0	0	0	0	0	0	0	1	1	0	1	0	0	1	1	1	1	0
Control_IM_KR_0032_concoct_bin.6	82_1	d__Bacteria;p__Bacillota_A;c__Clostridia;o__Oscillospirales;f__Ruminococcaceae;g__Ruminococcus_D;s__Ruminococcus_D bicirculans	0	1	0	1	1	0	0	1	0	0	0	0	0	0	1	0	1	0	1	0	0	0	0	0	0	0	0	0	0	0	0	0	0	0	0	0	0	0	0	0	0	0	0	0	0	0	0
Case_IM_KR_0009_concoct_bin.42	82_1	d__Bacteria;p__Bacillota_A;c__Clostridia;o__Oscillospirales;f__Ruminococcaceae;g__Ruminococcus_D;s__Ruminococcus_D bicirculans	0	1	0	1	1	0	0	1	0	0	0	0	0	0	1	0	1	0	1	0	0	0	0	0	0	0	0	0	0	0	0	0	0	0	0	0	0	0	0	0	0	0	0	0	0	0	0
Control_IM_KR_0015_concoct_bin.9	82_1	d__Bacteria;p__Bacillota_A;c__Clostridia;o__Oscillospirales;f__Ruminococcaceae;g__Ruminococcus_D;s__Ruminococcus_D bicirculans	0	1	0	1	1	0	0	1	0	0	0	0	0	0	1	0	1	0	1	0	0	0	0	0	0	0	0	0	0	0	0	0	0	1	0	0	0	1	0	1	1	0	1	1	0	1	0
Case_IM_KR_0014_concoct_bin.11	82_1	d__Bacteria;p__Bacillota_A;c__Clostridia;o__Oscillospirales;f__Ruminococcaceae;g__Ruminococcus_D;s__Ruminococcus_D bicirculans	0	1	0	1	1	0	0	1	0	0	0	0	0	0	1	0	1	0	1	0	0	0	0	0	0	0	0	0	0	0	0	0	0	0	0	0	0	0	0	0	0	0	0	0	0	0	0
Control_IM_KR_0023_concoct_bin.67	82_1	d__Bacteria;p__Bacillota_A;c__Clostridia;o__Oscillospirales;f__Ruminococcaceae;g__Ruminococcus_D;s__Ruminococcus_D bicirculans	0	1	0	1	1	0	0	1	0	0	0	0	0	0	1	0	1	0	1	0	0	0	0	0	0	0	0	0	0	0	0	0	0	1	0	0	0	1	0	1	1	0	1	1	0	1	0
Control_IM_KR_0041_concoct_bin.59	82_1	d__Bacteria;p__Bacillota_A;c__Clostridia;o__Oscillospirales;f__Ruminococcaceae;g__Ruminococcus_D;s__Ruminococcus_D bicirculans	0	1	0	1	1	0	0	1	0	0	0	0	0	0	1	0	1	0	1	0	0	0	0	0	0	0	0	0	0	0	0	0	0	1	0	0	0	1	0	1	1	0	1	1	0	1	0
Case_IM_KR_0004_concoct_bin.25	82_1	d__Bacteria;p__Bacillota_A;c__Clostridia;o__Oscillospirales;f__Ruminococcaceae;g__Ruminococcus_D;s__Ruminococcus_D bicirculans	0	1	0	1	1	1	0	1	0	0	0	0	0	0	1	0	1	0	1	0	0	0	0	0	0	0	0	0	0	0	0	0	0	0	0	0	0	0	0	0	0	0	0	0	0	0	0
Case_IM_KR_0013_concoct_bin.18	82_1	d__Bacteria;p__Bacillota_A;c__Clostridia;o__Oscillospirales;f__Ruminococcaceae;g__Ruminococcus_D;s__Ruminococcus_D bicirculans	0	1	0	1	1	0	0	1	0	0	0	0	0	0	1	0	1	0	1	0	0	0	0	0	0	0	0	0	0	0	0	0	0	1	0	0	0	1	0	1	1	0	1	1	0	1	0
Control_IM_KR_0015_concoct_bin.24	83_1	d__Bacteria;p__Bacillota_A;c__Clostridia;o__Oscillospirales;f__Ruminococcaceae;g__Ruminiclostridium_E;s__Ruminiclostridium_E siraeum	0	1	0	1	1	1	0	0	0	0	0	0	0	0	1	1	1	0	0	0	0	0	0	0	0	0	0	0	0	0	0	0	0	0	0	0	0	0	0	1	0	0	1	1	1	1	0
Case_IM_KR_0006_concoct_bin.17	83_1	d__Bacteria;p__Bacillota_A;c__Clostridia;o__Oscillospirales;f__Ruminococcaceae;g__Ruminiclostridium_E;s__Ruminiclostridium_E siraeum	0	1	0	1	1	1	0	0	0	0	0	0	0	0	1	1	1	0	0	0	0	0	0	0	0	0	0	0	0	0	0	0	0	0	0	0	0	0	0	1	0	0	1	1	1	1	0
Control_IM_KR_0039_concoct_bin.22	83_2	d__Bacteria;p__Bacillota_A;c__Clostridia;o__Oscillospirales;f__Ruminococcaceae;g__Ruminiclostridium_E;s__Ruminiclostridium_E sp900539195	0	1	0	1	1	1	0	0	0	0	0	1	0	0	1	1	1	0	0	0	0	0	0	0	0	0	0	0	0	0	0	0	0	0	0	0	0	0	0	1	0	0	1	1	1	1	0
Control_IM_KR_0042_concoct_bin.31	84_1	d__Bacteria;p__Bacillota_A;c__Clostridia;o__Oscillospirales;f__Acutalibacteraceae;g__Ruminococcus_E;s__Ruminococcus_E bromii_B	0	0	0	1	1	1	0	0	0	0	0	1	0	0	1	0	1	0	0	0	0	0	0	0	0	0	0	0	0	0	0	0	0	0	0	0	0	1	0	1	0	0	1	1	1	1	0
Control_IM_KR_0028_concoct_bin.19	84_1	d__Bacteria;p__Bacillota_A;c__Clostridia;o__Oscillospirales;f__Acutalibacteraceae;g__Ruminococcus_E;s__Ruminococcus_E bromii_B	0	0	0	1	1	1	0	0	0	0	0	1	0	0	0	0	1	0	0	0	0	0	0	0	0	0	0	0	0	0	0	0	0	0	0	0	0	0	0	0	0	0	1	1	1	1	0
Case_IM_KR_0008_concoct_bin.32	85_1	d__Bacteria;p__Bacillota_A;c__Clostridia;o__Oscillospirales;f__Acutalibacteraceae;g__Ruminococcus_E;s__Ruminococcus_E sp003526955	0	0	0	1	1	1	0	0	0	0	0	1	0	0	0	0	1	0	1	0	0	0	0	0	0	0	0	0	0	0	0	0	0	0	0	0	0	0	0	1	0	0	1	1	1	1	0
Control_IM_KR_0040_concoct_bin.14	85_1	d__Bacteria;p__Bacillota_A;c__Clostridia;o__Oscillospirales;f__Acutalibacteraceae;g__Ruminococcus_E;s__Ruminococcus_E sp003526955	0	0	0	1	1	1	0	0	0	0	0	1	0	0	0	0	1	0	1	0	0	0	0	0	0	0	0	0	0	0	0	0	0	0	0	0	0	0	0	1	0	0	1	1	1	1	0
Control_IM_KR_0015_metabat2_bin.2_sub	85_1	d__Bacteria;p__Bacillota_A;c__Clostridia;o__Oscillospirales;f__Acutalibacteraceae;g__Ruminococcus_E;s__Ruminococcus_E sp003526955	0	0	0	1	1	1	0	0	0	0	0	1	0	0	0	0	1	0	1	0	0	0	0	0	0	0	0	0	0	0	0	0	0	0	0	0	0	0	0	0	0	0	0	0	0	0	0
Control_IM_KR_0019_concoct_bin.24	85_2	d__Bacteria;p__Bacillota_A;c__Clostridia;o__Oscillospirales;f__Acutalibacteraceae;g__Ruminococcus_E;s__Ruminococcus_E sp003438075	0	1	0	1	1	1	0	0	0	0	0	1	0	0	0	0	1	0	1	0	0	0	0	0	0	0	0	0	0	0	0	0	0	0	0	0	0	0	0	1	0	0	1	1	1	1	0
Case_IM_KR_0009_concoct_bin.0	86_1	d__Bacteria;p__Bacillota_A;c__Clostridia;o__Lachnospirales;f__CAG-274;g__CAG-274;s__CAG-274 sp000432155	0	0	0	1	1	1	0	0	0	0	0	0	0	1	1	1	0	0	0	0	0	0	0	0	0	0	0	0	0	0	0	0	0	0	0	0	0	1	0	1	0	1	1	1	1	1	0
Case_IM_KR_0003_concoct_bin.9	86_2	d__Bacteria;p__Bacillota_A;c__Clostridia;o__Lachnospirales;f__CAG-274;g__CAG-274;s__CAG-274 sp900545305	0	0	0	1	1	1	0	0	0	0	0	0	0	1	1	1	0	0	0	0	0	0	0	0	0	0	0	0	0	0	0	0	0	0	0	0	0	1	0	1	0	1	1	1	1	1	0
Case_IM_KR_0011_concoct_bin.43	87_1	d__Bacteria;p__Bacillota_A;c__Clostridia;o__UBA1381;f__UBA1381;g__CAG-41;s__CAG-41 sp900066215	0	1	0	1	1	1	0	0	0	0	0	1	0	0	0	0	0	0	0	0	0	0	0	0	1	0	0	0	0	0	0	0	0	0	0	0	0	1	0	1	0	1	1	1	1	1	0
Control_IM_KR_0015_concoct_bin.62	87_1	d__Bacteria;p__Bacillota_A;c__Clostridia;o__UBA1381;f__UBA1381;g__CAG-41;s__CAG-41 sp900066215	0	1	0	1	1	1	0	0	0	0	0	0	0	0	0	0	0	0	0	0	0	0	0	0	1	0	0	0	0	0	0	0	0	0	0	0	0	1	0	1	0	0	1	1	1	1	0
Case_IM_KR_0014_metabat2_bin.23_sub	87_1	d__Bacteria;p__Bacillota_A;c__Clostridia;o__UBA1381;f__UBA1381;g__CAG-41;s__CAG-41 sp900066215	0	1	0	1	1	1	0	0	0	0	0	1	0	0	0	0	0	0	0	0	0	0	0	0	1	0	0	0	0	0	0	0	0	0	0	0	0	1	0	1	0	1	1	1	1	1	0
Case_IM_KR_0010_maxbin2_bin.18	87_1	d__Bacteria;p__Bacillota_A;c__Clostridia;o__UBA1381;f__UBA1381;g__CAG-41;s__CAG-41 sp900066215	0	1	0	1	1	1	0	0	0	0	0	1	0	0	0	0	0	0	0	0	0	0	0	0	1	0	0	0	0	0	0	0	0	0	0	0	0	1	0	1	0	1	1	1	1	1	0
Control_IM_KR_0015_maxbin2_bin.3_sub	88_0	d__Bacteria;p__Bacillota_A;c__Clostridia;o__Oscillospirales;f__Acutalibacteraceae;g__Eubacterium_R;s__	0	1	0	1	1	1	0	1	0	0	0	1	0	1	0	0	0	0	0	0	0	0	0	0	0	0	0	0	0	0	0	0	0	0	0	0	1	0	0	1	0	1	0	1	1	1	0
Control_IM_KR_0030_metabat2_bin.19_sub	89_1	d__Bacteria;p__Bacillota_A;c__Clostridia;o__Oscillospirales;f__Acutalibacteraceae;g__Eubacterium_R;s__Eubacterium_R sp000434995	1	1	0	1	1	1	0	1	0	0	0	0	0	1	1	0	0	0	0	0	0	0	0	0	0	0	0	0	0	0	0	0	0	0	0	0	0	0	0	0	0	0	0	0	0	0	0
Control_IM_KR_0024_concoct_bin.10	89_1	d__Bacteria;p__Bacillota_A;c__Clostridia;o__Oscillospirales;f__Acutalibacteraceae;g__Eubacterium_R;s__Eubacterium_R sp000434995	1	1	0	1	1	1	0	1	0	0	0	0	0	1	1	0	0	0	0	0	0	0	0	0	0	0	0	0	0	0	0	0	0	0	0	0	0	0	0	1	0	1	1	1	1	1	0
Control_IM_KR_0035_concoct_bin.39_sub	89_1	d__Bacteria;p__Bacillota_A;c__Clostridia;o__Oscillospirales;f__Acutalibacteraceae;g__Eubacterium_R;s__Eubacterium_R sp000434995	1	1	0	1	1	1	0	1	0	0	0	0	0	1	1	0	0	0	0	0	0	0	0	0	0	0	0	0	0	0	0	0	0	0	0	0	0	0	0	1	0	1	1	1	1	1	0
Control_IM_KR_0023_concoct_bin.10	89_1	d__Bacteria;p__Bacillota_A;c__Clostridia;o__Oscillospirales;f__Acutalibacteraceae;g__Eubacterium_R;s__Eubacterium_R sp000434995	1	1	0	1	1	1	0	1	0	0	0	0	0	1	1	0	0	0	0	0	0	0	0	0	0	0	0	0	0	0	0	0	0	0	0	0	0	0	0	0	0	0	0	0	0	0	0
Control_IM_KR_0041_metabat2_bin.27	89_1	d__Bacteria;p__Bacillota_A;c__Clostridia;o__Oscillospirales;f__Acutalibacteraceae;g__Eubacterium_R;s__Eubacterium_R sp000434995	1	1	0	1	1	1	0	1	0	0	0	0	0	1	1	0	0	0	0	0	0	0	0	0	0	0	0	0	0	0	0	0	0	0	0	0	0	0	0	0	0	0	0	0	0	0	0
Control_IM_KR_0032_metabat2_bin.30	90_1	d__Bacteria;p__Bacillota_A;c__Clostridia;o__Oscillospirales;f__Acutalibacteraceae;g__Eubacterium_R;s__Eubacterium_R sp000436835	1	1	0	1	1	1	0	1	0	0	0	0	0	1	1	0	0	0	0	0	0	0	0	0	0	0	0	0	0	0	0	0	0	0	0	0	0	0	0	1	0	1	1	1	1	1	0
Control_IM_KR_0017_concoct_bin.80	90_1	d__Bacteria;p__Bacillota_A;c__Clostridia;o__Oscillospirales;f__Acutalibacteraceae;g__Eubacterium_R;s__Eubacterium_R sp000436835	1	1	0	1	1	1	0	1	0	0	0	0	0	1	1	0	0	0	0	0	0	0	0	0	0	0	0	0	0	0	0	0	0	0	0	0	0	0	0	1	0	1	1	1	1	1	0
Case_IM_KR_0008_concoct_bin.62	90_1	d__Bacteria;p__Bacillota_A;c__Clostridia;o__Oscillospirales;f__Acutalibacteraceae;g__Eubacterium_R;s__Eubacterium_R sp000436835	1	1	0	1	1	1	0	1	0	0	0	0	0	1	1	0	0	0	0	0	0	0	0	0	0	0	0	0	0	0	0	0	0	0	0	0	0	0	0	1	0	1	1	1	1	1	0
Control_IM_KR_0027_concoct_bin.42_sub	90_1	d__Bacteria;p__Bacillota_A;c__Clostridia;o__Oscillospirales;f__Acutalibacteraceae;g__Eubacterium_R;s__Eubacterium_R sp000436835	1	1	0	1	1	1	0	1	0	0	0	0	0	1	1	0	0	0	0	0	0	0	0	0	0	0	0	0	0	0	0	0	0	0	0	0	0	0	0	1	0	1	1	1	1	1	0
Case_IM_KR_0004_concoct_bin.28	90_1	d__Bacteria;p__Bacillota_A;c__Clostridia;o__Oscillospirales;f__Acutalibacteraceae;g__Eubacterium_R;s__Eubacterium_R sp000436835	1	1	0	1	1	1	0	1	0	0	0	0	0	1	1	0	0	0	0	0	0	0	0	0	0	0	0	0	0	0	0	0	0	0	0	0	0	0	0	1	0	1	1	1	1	1	0
Case_IM_KR_0013_concoct_bin.36	90_1	d__Bacteria;p__Bacillota_A;c__Clostridia;o__Oscillospirales;f__Acutalibacteraceae;g__Eubacterium_R;s__Eubacterium_R sp000436835	1	0	0	1	1	1	0	1	0	0	0	0	0	1	1	0	0	0	0	0	0	0	0	0	0	0	0	0	0	0	0	0	0	0	0	0	0	0	0	0	0	0	0	0	0	0	0
Control_IM_KR_0032_concoct_bin.44_sub	91_0	d__Bacteria;p__Bacillota_A;c__Clostridia;o__Oscillospirales;f__Acutalibacteraceae;g__Eubacterium_R;s__Eubacterium_R sp000433975	0	1	0	1	1	1	0	1	0	0	0	0	0	0	0	0	0	0	0	0	0	0	0	0	0	0	0	0	0	0	0	0	0	0	0	0	1	0	0	1	0	1	0	1	1	1	0
Control_IM_KR_0015_concoct_bin.71	92_0	d__Bacteria;p__Bacillota_A;c__Clostridia;o__Oscillospirales;f__Acutalibacteraceae;g__UMGS263;s__UMGS263 sp900540535	1	1	0	1	1	1	0	1	0	0	0	0	0	1	1	0	1	0	0	0	0	0	0	0	0	0	0	0	0	0	0	0	0	0	0	0	1	0	0	1	0	1	0	1	1	1	0
Case_IM_KR_0001_concoct_bin.53	93_0	d__Bacteria;p__Bacillota_A;c__Clostridia;o__UMGS1810;f__UMGS1810;g__NSJ-50;s__NSJ-50 sp014385105	0	1	0	0	1	1	0	0	0	0	0	1	0	0	0	0	0	0	0	0	0	0	0	0	1	0	0	0	0	0	0	0	0	0	0	0	0	0	0	0	0	0	0	0	0	0	0
Case_IM_KR_0001_concoct_bin.96	94_0	d__Bacteria;p__Bacillota_A;c__Clostridia;o__Oscillospirales;f__Acutalibacteraceae;g__UBA737;s__UBA737 sp002431945	0	1	0	1	1	1	0	0	0	0	0	1	1	0	0	0	0	0	0	0	0	0	0	0	0	0	0	0	0	0	0	0	0	0	0	0	1	1	1	1	0	1	1	1	1	1	0
Control_IM_KR_0019_concoct_bin.40	95_0	d__Bacteria;p__Bacillota_A;c__Clostridia;o__Oscillospirales;f__Acutalibacteraceae;g__UBA737;s__UBA737 sp900549755	0	1	0	1	1	0	0	1	0	0	0	1	1	0	1	0	0	1	0	0	0	0	0	0	0	0	0	0	0	1	0	0	0	0	0	0	1	1	1	1	0	1	1	1	0	1	0
Control_IM_KR_0035_maxbin2_bin.6	96_0	d__Bacteria;p__Bacillota_A;c__Clostridia;o__Monoglobales;f__Monoglobaceae;g__UMGS1820;s__UMGS1820 sp900545865	0	1	1	1	1	1	0	0	0	0	0	1	0	0	0	0	0	0	0	0	0	0	0	0	1	0	0	0	0	0	0	0	0	1	0	0	1	0	1	1	1	0	1	1	1	1	0
Case_IM_KR_0001_concoct_bin.43_sub	97_0	d__Bacteria;p__Bacillota_A;c__Clostridia;o__Monoglobales;f__Monoglobaceae;g__UMGS1494;s__UMGS1494 sp900552305	0	1	1	0	1	1	0	0	0	0	0	1	0	0	0	0	1	0	0	0	0	0	0	0	0	0	0	0	0	0	0	0	0	0	0	0	0	0	0	0	0	0	0	0	0	0	0
Control_IM_KR_0018_concoct_bin.73	98_0	d__Bacteria;p__Bacillota_A;c__Clostridia;o__UMGS1883;f__HGM11501;g__HGM11501;s__HGM11501 sp900766735	0	1	0	0	1	1	0	0	0	0	0	1	0	0	0	0	0	0	0	0	0	0	0	0	1	0	0	0	0	0	0	0	0	0	0	0	1	0	1	1	0	1	1	1	1	1	0
Control_IM_KR_0040_concoct_bin.0	99_1	d__Bacteria;p__Bacillota_A;c__Clostridia;o__Oscillospirales;f__Acutalibacteraceae;g__CAG-177;s__CAG-177 sp003538135	1	1	0	1	0	1	0	1	0	0	0	0	0	0	0	0	1	0	1	0	0	0	0	0	1	0	0	0	0	0	0	0	0	0	0	0	1	0	0	1	0	1	0	0	1	1	0
Case_IM_KR_0001_concoct_bin.79	99_1	d__Bacteria;p__Bacillota_A;c__Clostridia;o__Oscillospirales;f__Acutalibacteraceae;g__CAG-177;s__CAG-177 sp003538135	1	1	0	1	0	1	0	1	0	0	0	0	0	0	0	0	1	0	1	0	0	0	0	0	1	0	0	0	0	0	0	0	0	0	0	0	1	0	0	1	0	1	0	0	1	1	0
Control_IM_KR_0041_concoct_bin.65	99_1	d__Bacteria;p__Bacillota_A;c__Clostridia;o__Oscillospirales;f__Acutalibacteraceae;g__CAG-177;s__CAG-177 sp003538135	1	1	0	1	0	1	0	1	0	0	0	0	0	0	1	0	1	0	1	0	0	0	0	0	1	0	0	0	0	0	0	0	0	0	0	0	0	0	0	0	0	0	0	0	0	0	0
Control_IM_KR_0032_metabat2_bin.25	99_2	d__Bacteria;p__Bacillota_A;c__Clostridia;o__Oscillospirales;f__Acutalibacteraceae;g__CAG-177;s__CAG-177 sp003514385	1	1	0	1	0	1	0	1	0	0	0	0	0	0	1	0	1	0	1	0	0	0	0	0	1	0	0	0	0	0	0	0	0	0	0	0	1	0	0	1	0	1	0	0	1	1	0
Case_IM_KR_0008_concoct_bin.47	99_2	d__Bacteria;p__Bacillota_A;c__Clostridia;o__Oscillospirales;f__Acutalibacteraceae;g__CAG-177;s__CAG-177 sp003514385	1	1	0	1	0	1	0	1	0	0	0	0	0	0	1	0	1	0	1	0	0	0	0	0	1	0	0	0	0	0	0	0	0	0	0	0	0	0	0	0	0	0	0	0	0	0	0
Control_IM_KR_0032_concoct_bin.12	100_1	d__Bacteria;p__Bacillota_A;c__Clostridia;o__Oscillospirales;f__Acutalibacteraceae;g__Fimenecus;s__Fimenecus sp000432435	1	1	0	0	1	1	0	1	0	0	0	0	0	0	0	0	1	0	1	0	0	0	0	0	0	0	0	0	0	0	0	0	0	0	0	0	0	0	0	0	0	0	0	0	0	0	0
Case_IM_KR_0008_concoct_bin.18	100_1	d__Bacteria;p__Bacillota_A;c__Clostridia;o__Oscillospirales;f__Acutalibacteraceae;g__Fimenecus;s__Fimenecus sp000432435	1	1	0	0	1	1	0	1	0	0	0	0	0	0	0	0	1	0	1	0	0	0	0	0	0	0	0	0	0	0	0	0	0	0	0	0	1	0	0	1	0	1	0	1	1	1	0
Control_IM_KR_0033_concoct_bin.10	100_1	d__Bacteria;p__Bacillota_A;c__Clostridia;o__Oscillospirales;f__Acutalibacteraceae;g__Fimenecus;s__Fimenecus sp000432435	1	1	0	0	1	1	0	1	0	0	0	0	0	0	0	0	1	0	0	0	0	0	0	0	0	0	0	0	0	0	0	0	0	0	0	0	1	0	0	1	0	1	0	1	1	1	0
Control_IM_KR_0040_concoct_bin.4	100_1	d__Bacteria;p__Bacillota_A;c__Clostridia;o__Oscillospirales;f__Acutalibacteraceae;g__Fimenecus;s__Fimenecus sp000432435	1	1	0	0	1	1	0	1	0	0	0	0	0	0	0	0	1	0	0	0	0	0	0	0	0	0	0	0	0	0	0	0	0	0	0	0	1	0	0	1	0	1	0	1	1	1	0
Control_IM_KR_0031_concoct_bin.34	100_1	d__Bacteria;p__Bacillota_A;c__Clostridia;o__Oscillospirales;f__Acutalibacteraceae;g__Fimenecus;s__Fimenecus sp000432435	1	1	0	0	1	1	0	1	0	0	0	0	0	0	0	0	1	0	1	0	0	0	0	0	0	0	0	0	0	0	0	0	0	0	0	0	1	0	0	1	0	1	0	1	1	1	0
Case_IM_KR_0011_concoct_bin.16	100_1	d__Bacteria;p__Bacillota_A;c__Clostridia;o__Oscillospirales;f__Acutalibacteraceae;g__Fimenecus;s__Fimenecus sp000432435	1	1	0	1	1	1	0	1	0	0	0	0	0	0	0	0	1	0	0	0	0	0	0	0	0	0	0	0	0	0	0	0	0	0	0	0	1	0	0	1	0	1	0	1	1	1	0
Control_IM_KR_0024_concoct_bin.48	100_1	d__Bacteria;p__Bacillota_A;c__Clostridia;o__Oscillospirales;f__Acutalibacteraceae;g__Fimenecus;s__Fimenecus sp000432435	1	1	0	0	1	1	0	1	0	0	0	0	0	0	0	0	1	0	0	0	0	0	0	0	0	0	0	0	0	0	0	0	0	0	0	0	1	0	0	1	0	1	0	1	1	1	0
Control_IM_KR_0027_maxbin2_bin.7	100_1	d__Bacteria;p__Bacillota_A;c__Clostridia;o__Oscillospirales;f__Acutalibacteraceae;g__Fimenecus;s__Fimenecus sp000432435	1	1	0	1	1	1	0	1	0	0	0	0	0	0	0	0	1	0	0	0	0	0	0	0	0	0	0	0	0	0	0	0	0	0	0	0	1	0	0	1	0	1	0	1	1	1	0
Case_IM_KR_0014_concoct_bin.37	101_0	d__Bacteria;p__Bacillota_A;c__Clostridia;o__Oscillospirales;f__Acutalibacteraceae;g__CAG-177;s__CAG-177 sp000431775	0	1	0	0	1	1	0	1	0	0	0	0	1	0	0	0	1	0	1	0	0	0	0	0	1	0	0	0	0	0	1	0	0	0	0	0	1	0	0	1	0	1	0	1	1	1	0
Case_IM_KR_0008_concoct_bin.54	102_1	d__Bacteria;p__Bacillota_A;c__Clostridia;o__Christensenellales;f__CAG-138;g__PeH17;s__PeH17 sp000435055	1	0	0	1	1	1	0	0	0	0	0	1	0	0	0	0	0	1	0	0	0	0	0	0	0	0	0	0	0	0	0	0	0	0	0	0	0	0	0	1	0	0	0	1	1	1	0
Control_IM_KR_0039_metabat2_bin.27	102_1	d__Bacteria;p__Bacillota_A;c__Clostridia;o__Christensenellales;f__CAG-138;g__PeH17;s__PeH17 sp000435055	1	0	0	1	1	1	0	0	0	0	0	1	0	0	0	0	0	1	0	0	0	0	0	0	0	0	0	0	0	0	0	0	0	0	0	0	0	0	0	0	0	0	0	0	0	0	0
Control_IM_KR_0039_concoct_bin.55	103_1	d__Bacteria;p__Bacillota_A;c__Clostridia;o__Oscillospirales;f__Ruminococcaceae;g__Ruminococcus_C;s__Ruminococcus_C sp000433635	0	1	0	1	1	1	0	0	0	0	0	1	0	0	0	0	0	0	0	0	0	0	0	0	0	0	0	0	0	0	0	0	0	0	0	0	0	1	0	1	0	0	1	1	1	1	0
Control_IM_KR_0018_metabat2_bin.1	103_1	d__Bacteria;p__Bacillota_A;c__Clostridia;o__Oscillospirales;f__Ruminococcaceae;g__Ruminococcus_C;s__Ruminococcus_C sp000433635	0	1	0	1	1	1	0	0	0	0	0	1	0	0	0	0	0	0	0	0	0	0	0	0	0	0	0	0	0	0	0	0	0	0	0	0	0	0	0	0	0	0	0	0	0	0	0
Control_IM_KR_0023_metabat2_bin.21	104_1	d__Bacteria;p__Bacillota_A;c__Clostridia;o__Lachnospirales;f__Lachnospiraceae;g__Lachnospira;s__Lachnospira eligens_A	0	0	1	1	1	1	0	1	0	0	0	0	1	0	0	0	0	1	1	0	0	0	0	0	0	0	0	0	0	0	0	0	0	0	0	0	0	1	0	1	0	1	1	1	1	1	0
Control_IM_KR_0041_concoct_bin.51	104_1	d__Bacteria;p__Bacillota_A;c__Clostridia;o__Lachnospirales;f__Lachnospiraceae;g__Lachnospira;s__Lachnospira eligens_A	0	0	1	1	1	1	0	1	0	0	0	0	1	0	0	0	0	1	1	0	0	0	0	0	0	0	0	0	0	0	0	0	0	0	0	0	0	1	0	1	0	1	1	1	1	1	0
Control_IM_KR_0042_concoct_bin.24	105_1	d__Bacteria;p__Bacillota_A;c__Clostridia;o__Lachnospirales;f__Lachnospiraceae;g__Lachnospira;s__Lachnospira rogosae	0	1	0	1	1	1	0	1	0	0	0	0	0	0	0	0	0	0	0	0	0	0	0	0	0	0	0	0	0	0	0	0	0	0	0	0	0	1	0	1	0	1	1	1	1	1	0
Case_IM_KR_0004_maxbin2_bin.28_sub	105_1	d__Bacteria;p__Bacillota_A;c__Clostridia;o__Lachnospirales;f__Lachnospiraceae;g__Lachnospira;s__Lachnospira rogosae	0	1	0	1	1	1	0	1	0	0	0	0	0	0	0	0	0	0	0	0	0	0	0	0	0	0	0	0	0	0	0	0	0	0	0	0	0	1	0	1	0	1	1	1	1	1	0
Case_IM_KR_0013_maxbin2_bin.11_sub	105_1	d__Bacteria;p__Bacillota_A;c__Clostridia;o__Lachnospirales;f__Lachnospiraceae;g__Lachnospira;s__Lachnospira rogosae	0	1	1	1	1	1	0	1	0	0	0	0	0	0	0	0	0	0	0	0	0	0	0	0	0	0	0	0	0	0	0	0	0	0	0	0	0	1	0	1	0	1	1	1	1	1	0
Case_IM_KR_0010_maxbin2_bin.8_sub	106_0	d__Bacteria;p__Bacillota_A;c__Clostridia;o__Lachnospirales;f__Lachnospiraceae;g__Lachnospira;s__Lachnospira sp000436475	0	1	0	1	1	1	0	1	0	0	0	0	1	0	0	0	0	0	0	0	0	0	0	0	0	0	0	0	0	0	0	0	0	0	0	0	0	1	1	1	0	1	1	1	1	1	0
Control_IM_KR_0020_maxbin2_bin.11	107_0	d__Bacteria;p__Bacillota_A;c__Clostridia;o__Lachnospirales;f__Lachnospiraceae;g__Lachnospira;s__Lachnospira sp000436535	0	0	0	1	1	1	0	1	0	0	0	0	1	1	1	0	0	0	0	0	0	0	0	0	0	0	0	0	0	0	0	0	0	1	0	0	0	1	0	1	1	1	1	1	1	1	0
Control_IM_KR_0028_maxbin2_bin.5	108_1	d__Bacteria;p__Bacillota_A;c__Clostridia;o__Lachnospirales;f__Lachnospiraceae;g__Agathobacter;s__Agathobacter rectalis	1	1	0	1	1	1	0	1	0	0	0	1	0	0	0	0	1	0	0	0	0	0	0	0	0	0	0	0	0	0	0	0	0	1	0	0	1	1	1	1	1	1	1	1	1	1	0
Control_IM_KR_0017_maxbin2_bin.14_sub	108_1	d__Bacteria;p__Bacillota_A;c__Clostridia;o__Lachnospirales;f__Lachnospiraceae;g__Agathobacter;s__Agathobacter rectalis	1	1	0	1	1	1	0	1	0	0	0	0	0	0	0	0	1	0	0	0	0	0	0	0	0	0	0	0	0	0	0	0	0	1	0	0	1	1	1	1	1	1	1	1	1	1	0
Case_IM_KR_0008_concoct_bin.27	108_1	d__Bacteria;p__Bacillota_A;c__Clostridia;o__Lachnospirales;f__Lachnospiraceae;g__Agathobacter;s__Agathobacter rectalis	1	1	0	1	1	1	0	1	0	0	0	1	0	0	0	0	1	0	0	0	0	0	0	0	0	0	0	0	0	0	0	0	0	1	0	0	1	1	1	1	1	1	1	1	1	1	0
Case_IM_KR_0011_maxbin2_bin.19_sub	108_1	d__Bacteria;p__Bacillota_A;c__Clostridia;o__Lachnospirales;f__Lachnospiraceae;g__Agathobacter;s__Agathobacter rectalis	1	1	0	1	1	1	0	1	0	0	0	1	0	0	0	0	1	0	0	0	0	0	0	0	0	0	0	0	0	0	0	0	0	1	0	0	1	1	1	1	1	1	0	1	1	1	0
Control_IM_KR_0039_maxbin2_bin.20_sub	108_1	d__Bacteria;p__Bacillota_A;c__Clostridia;o__Lachnospirales;f__Lachnospiraceae;g__Agathobacter;s__Agathobacter rectalis	0	1	0	1	1	1	0	1	0	0	0	1	0	0	0	0	1	0	0	0	0	0	0	0	0	0	0	0	0	0	0	0	0	1	0	0	1	1	1	1	1	1	1	1	1	1	0
Control_IM_KR_0024_maxbin2_bin.7_sub	108_1	d__Bacteria;p__Bacillota_A;c__Clostridia;o__Lachnospirales;f__Lachnospiraceae;g__Agathobacter;s__Agathobacter rectalis	1	1	0	1	1	1	0	1	0	0	0	1	0	0	0	0	1	0	0	0	0	0	0	0	0	0	0	0	0	0	0	0	0	1	0	0	1	1	1	1	1	1	1	1	1	1	0
Control_IM_KR_0025_concoct_bin.7_sub	108_1	d__Bacteria;p__Bacillota_A;c__Clostridia;o__Lachnospirales;f__Lachnospiraceae;g__Agathobacter;s__Agathobacter rectalis	1	1	0	1	1	1	0	1	0	0	0	1	0	0	1	0	1	0	0	0	0	0	0	0	0	0	0	0	0	0	0	0	0	1	0	0	1	1	1	1	1	1	1	1	1	1	0
Case_IM_KR_0012_concoct_bin.12	108_1	d__Bacteria;p__Bacillota_A;c__Clostridia;o__Lachnospirales;f__Lachnospiraceae;g__Agathobacter;s__Agathobacter rectalis	1	1	0	1	1	1	1	1	0	0	0	1	0	0	0	0	1	0	0	0	0	0	0	0	0	0	0	0	0	0	0	0	0	0	0	0	0	0	0	0	0	0	0	0	0	0	0
Control_IM_KR_0022_concoct_bin.31	108_1	d__Bacteria;p__Bacillota_A;c__Clostridia;o__Lachnospirales;f__Lachnospiraceae;g__Agathobacter;s__Agathobacter rectalis	1	1	0	1	1	1	0	1	0	0	0	1	0	0	0	0	1	0	0	0	0	0	0	0	0	0	0	0	0	0	0	0	0	1	0	0	1	1	1	1	1	1	1	1	1	1	0
Case_IM_KR_0010_concoct_bin.32	109_0	d__Bacteria;p__Bacillota_A;c__Clostridia;o__Lachnospirales;f__Lachnospiraceae;g__Roseburia;s__Roseburia inulinivorans	1	1	1	1	1	1	0	0	0	0	0	1	0	0	0	0	0	0	0	0	0	0	0	0	0	0	0	0	0	0	0	0	0	0	0	0	1	1	1	1	0	1	1	1	1	1	0
Case_IM_KR_0006_metabat2_bin.32	110_0	d__Bacteria;p__Bacillota_A;c__Clostridia;o__Lachnospirales;f__Lachnospiraceae;g__CAG-603;s__CAG-603 sp900066105	0	0	1	1	1	1	0	1	0	0	0	0	0	0	0	0	0	0	0	0	0	0	0	0	0	0	0	0	0	0	0	0	0	0	0	0	0	0	0	0	0	0	0	0	0	0	0
Case_IM_KR_0008_concoct_bin.70	111_1	d__Bacteria;p__Bacillota_A;c__Clostridia;o__Lachnospirales;f__Lachnospiraceae;g__Acetatifactor;s__Acetatifactor intestinalis	1	1	1	1	1	1	0	1	0	0	0	1	0	1	0	1	0	1	0	0	0	0	0	0	0	0	0	0	0	0	0	0	0	0	0	0	1	1	1	1	0	1	1	1	1	1	0
Control_IM_KR_0033_metabat2_bin.2_sub	111_1	d__Bacteria;p__Bacillota_A;c__Clostridia;o__Lachnospirales;f__Lachnospiraceae;g__Acetatifactor;s__Acetatifactor intestinalis	1	1	1	1	1	1	0	1	0	0	0	1	0	1	0	1	0	1	0	0	0	0	0	0	0	0	0	0	0	0	0	0	0	0	0	0	1	1	1	1	0	1	1	1	1	1	0
Control_IM_KR_0040_metabat2_bin.18	111_1	d__Bacteria;p__Bacillota_A;c__Clostridia;o__Lachnospirales;f__Lachnospiraceae;g__Acetatifactor;s__Acetatifactor intestinalis	1	1	1	1	1	1	0	1	0	0	0	1	0	1	0	1	0	1	0	0	0	0	0	0	0	0	0	0	0	0	0	0	0	0	0	0	1	1	1	1	0	1	1	1	1	1	0
Control_IM_KR_0015_maxbin2_bin.21_sub	111_1	d__Bacteria;p__Bacillota_A;c__Clostridia;o__Lachnospirales;f__Lachnospiraceae;g__Acetatifactor;s__Acetatifactor intestinalis	1	1	1	0	1	1	0	1	0	0	0	1	0	1	0	1	0	1	0	0	0	0	0	0	0	0	0	0	0	0	0	0	0	0	0	0	1	1	1	1	0	1	1	1	1	1	0
Case_IM_KR_0014_concoct_bin.70	111_1	d__Bacteria;p__Bacillota_A;c__Clostridia;o__Lachnospirales;f__Lachnospiraceae;g__Acetatifactor;s__Acetatifactor intestinalis	0	1	1	1	1	1	0	1	0	0	0	1	0	1	0	1	0	1	0	0	0	0	0	0	0	0	0	0	0	0	0	0	0	0	0	0	1	1	1	1	0	1	1	1	1	1	0
Case_IM_KR_0004_metabat2_bin.2	111_1	d__Bacteria;p__Bacillota_A;c__Clostridia;o__Lachnospirales;f__Lachnospiraceae;g__Acetatifactor;s__Acetatifactor intestinalis	1	1	0	1	1	1	0	1	0	0	0	1	0	1	0	1	0	1	0	0	0	0	0	0	0	0	0	0	0	0	0	0	0	0	0	0	1	1	1	1	0	1	1	1	1	1	0
Control_IM_KR_0039_maxbin2_bin.14_sub	111_2	d__Bacteria;p__Bacillota_A;c__Clostridia;o__Lachnospirales;f__Lachnospiraceae;g__Acetatifactor;s__Acetatifactor sp900066565	1	1	1	1	1	1	0	1	0	0	0	0	0	1	0	1	0	0	0	0	0	0	0	0	1	0	0	0	0	0	0	0	0	0	0	0	1	1	1	1	0	1	1	1	1	1	0
Control_IM_KR_0033_concoct_bin.42	112_0	d__Bacteria;p__Bacillota_A;c__Clostridia;o__Lachnospirales;f__Lachnospiraceae;g__Hominisplanchenecus;s__Hominisplanchenecus faecis	0	0	1	1	1	1	0	1	0	0	0	1	1	0	1	0	0	0	0	0	0	0	0	0	0	0	0	0	0	0	0	0	0	0	0	0	0	1	0	1	0	1	1	1	1	1	0
Case_IM_KR_0005_maxbin2_bin.5	113_0	d__Bacteria;p__Bacillota_A;c__Clostridia;o__Lachnospirales;f__Lachnospiraceae;g__Enterocloster;s__Enterocloster sp001517625	1	0	0	0	1	1	0	1	0	1	1	0	0	0	1	0	0	0	0	0	0	0	0	0	1	1	0	0	0	0	0	0	0	0	0	0	0	0	0	0	0	0	0	0	0	0	0
Control_IM_KR_0032_maxbin2_bin.23	114_1	d__Bacteria;p__Bacillota_A;c__Clostridia;o__Lachnospirales;f__Lachnospiraceae;g__Wujia;s__Wujia chipingensis	0	0	0	1	1	1	0	1	0	0	0	0	0	0	0	0	0	0	1	0	0	0	0	0	0	0	0	0	0	0	0	0	0	0	0	0	0	1	1	1	0	1	1	1	1	1	0
Case_IM_KR_0011_metabat2_bin.34	114_1	d__Bacteria;p__Bacillota_A;c__Clostridia;o__Lachnospirales;f__Lachnospiraceae;g__Wujia;s__Wujia chipingensis	1	0	0	1	1	1	0	1	0	0	0	0	0	0	0	0	0	0	1	0	0	0	0	0	0	0	0	0	0	0	0	0	0	0	0	0	0	1	1	1	0	1	1	1	1	0	0
Control_IM_KR_0024_maxbin2_bin.8_sub	114_1	d__Bacteria;p__Bacillota_A;c__Clostridia;o__Lachnospirales;f__Lachnospiraceae;g__Wujia;s__Wujia chipingensis	1	0	0	1	1	1	0	1	0	0	0	0	0	0	0	0	0	0	1	0	0	0	0	0	0	0	0	0	0	0	0	0	0	0	0	0	0	1	1	1	0	1	1	1	1	1	0
Control_IM_KR_0029_concoct_bin.20	114_1	d__Bacteria;p__Bacillota_A;c__Clostridia;o__Lachnospirales;f__Lachnospiraceae;g__Wujia;s__Wujia chipingensis	1	0	0	1	1	1	0	1	0	0	0	0	0	0	0	0	0	0	1	0	0	0	0	0	0	0	0	0	0	0	0	0	0	0	0	0	0	0	0	0	0	0	0	0	0	0	0
Case_IM_KR_0001_maxbin2_bin.5_sub	114_1	d__Bacteria;p__Bacillota_A;c__Clostridia;o__Lachnospirales;f__Lachnospiraceae;g__Wujia;s__Wujia chipingensis	1	1	0	1	1	1	0	1	0	0	0	0	0	0	0	0	0	0	1	0	0	0	0	0	0	0	0	0	0	0	0	0	0	0	0	0	0	0	0	0	0	0	0	0	0	0	0
Case_IM_KR_0002_metabat2_bin.47	115_0	d__Bacteria;p__Bacillota_A;c__Clostridia;o__Lachnospirales;f__Lachnospiraceae;g__Eubacterium_F;s__Eubacterium_F sp003491505	1	1	0	1	1	1	0	1	0	0	0	0	0	0	0	0	0	0	0	0	0	0	0	0	0	0	0	0	0	0	0	0	0	1	0	0	0	1	0	1	1	1	1	1	1	1	0
Case_IM_KR_0008_maxbin2_bin.12_sub	116_1	d__Bacteria;p__Bacillota_A;c__Clostridia;o__Lachnospirales;f__Lachnospiraceae;g__Coprococcus;s__Coprococcus sp000433075	0	1	0	1	1	1	0	1	0	0	0	0	0	0	0	0	0	0	0	0	0	0	0	0	0	0	0	0	0	0	0	0	0	1	0	0	0	1	1	1	1	1	1	1	1	1	0
Control_IM_KR_0030_concoct_bin.38_sub	116_1	d__Bacteria;p__Bacillota_A;c__Clostridia;o__Lachnospirales;f__Lachnospiraceae;g__Coprococcus;s__Coprococcus sp000433075	0	1	0	1	1	1	0	1	0	0	0	0	0	0	0	0	0	0	0	0	0	0	0	0	0	0	0	0	0	0	0	0	0	1	0	0	0	1	1	1	1	1	1	1	1	1	0
Control_IM_KR_0032_metabat2_bin.7	117_1	d__Bacteria;p__Bacillota_A;c__Clostridia;o__Lachnospirales;f__Lachnospiraceae;g__Coprococcus;s__Coprococcus sp000154245	1	1	0	1	1	1	0	1	0	0	0	0	0	0	0	0	0	1	1	0	0	0	0	0	0	0	0	0	0	0	0	0	0	1	0	0	0	1	1	1	1	1	1	1	1	1	0
Control_IM_KR_0015_maxbin2_bin.23	117_1	d__Bacteria;p__Bacillota_A;c__Clostridia;o__Lachnospirales;f__Lachnospiraceae;g__Coprococcus;s__Coprococcus sp000154245	1	1	0	1	1	1	0	1	0	0	0	0	0	0	0	0	0	1	1	0	0	0	0	0	0	0	0	0	0	0	0	0	0	0	0	0	0	0	0	0	0	0	0	0	0	0	0
Case_IM_KR_0009_metabat2_bin.31	117_2	d__Bacteria;p__Bacillota_A;c__Clostridia;o__Lachnospirales;f__Lachnospiraceae;g__Coprococcus;s__Coprococcus sp900066115	1	1	0	1	1	1	0	1	0	0	0	0	0	0	0	0	0	1	1	0	0	0	0	0	0	0	0	0	0	0	0	0	0	1	0	0	0	1	1	1	1	1	1	1	1	1	0
Case_IM_KR_0011_metabat2_bin.33	117_2	d__Bacteria;p__Bacillota_A;c__Clostridia;o__Lachnospirales;f__Lachnospiraceae;g__Coprococcus;s__Coprococcus sp900066115	1	1	0	0	1	1	0	1	0	0	0	0	0	0	0	0	0	1	1	0	0	0	0	0	0	0	0	0	0	0	0	0	0	1	0	0	0	1	1	1	1	1	1	1	1	1	0
Control_IM_KR_0027_metabat2_bin.4	117_2	d__Bacteria;p__Bacillota_A;c__Clostridia;o__Lachnospirales;f__Lachnospiraceae;g__Coprococcus;s__Coprococcus sp900066115	1	1	0	0	1	1	0	1	0	0	0	0	0	0	0	0	0	1	1	0	0	0	0	0	0	0	0	0	0	0	0	0	0	1	0	0	0	1	1	1	1	1	1	1	1	1	0
Control_IM_KR_0027_metabat2_bin.20_sub	118_0	d__Bacteria;p__Bacillota_A;c__Clostridia;o__Lachnospirales;f__Lachnospiraceae;g__Roseburia;s__Roseburia sp003470905	1	1	0	1	1	1	0	1	0	0	0	1	0	0	0	1	0	0	0	0	0	0	0	0	0	0	0	0	0	0	0	0	0	0	0	0	0	0	0	0	0	0	0	0	0	0	0
Control_IM_KR_0017_concoct_bin.49	119_0	d__Bacteria;p__Bacillota_A;c__Clostridia;o__Oscillospirales;f__Ruminococcaceae;g__CAG-115;s__CAG-115 sp003507295	0	1	0	1	1	1	0	0	0	0	0	0	0	0	1	1	1	0	1	0	0	0	0	0	0	0	0	0	0	0	0	0	0	0	0	0	0	0	0	0	0	0	0	0	0	0	0
Case_IM_KR_0013_concoct_bin.23	120_0	d__Bacteria;p__Bacillota_A;c__Clostridia;o__Lachnospirales;f__Lachnospiraceae;g__CAG-632;s__CAG-632 sp000431515	0	0	0	1	1	1	0	1	0	0	0	0	0	0	0	0	0	0	0	0	0	0	0	0	0	0	0	0	0	0	0	0	0	0	0	0	0	1	1	1	0	0	1	1	1	1	0
Control_IM_KR_0031_maxbin2_bin.12_sub	121_1	d__Bacteria;p__Bacillota_A;c__Clostridia;o__Lachnospirales;f__Lachnospiraceae;g__Mediterraneibacter;s__Mediterraneibacter torques	1	0	0	1	1	1	0	1	0	0	0	0	0	1	0	0	1	0	0	0	0	0	0	0	0	1	0	0	0	0	0	0	0	0	0	0	0	1	0	1	0	0	1	1	1	1	0
Control_IM_KR_0037_maxbin2_bin.4	121_1	d__Bacteria;p__Bacillota_A;c__Clostridia;o__Lachnospirales;f__Lachnospiraceae;g__Mediterraneibacter;s__Mediterraneibacter torques	1	0	0	1	1	1	0	1	0	0	0	0	0	1	0	0	1	0	0	0	0	0	0	0	0	0	0	0	0	0	0	0	0	0	0	0	0	1	0	1	0	0	1	1	1	1	0
Control_IM_KR_0037_metabat2_bin.3_sub	122_1	d__Bacteria;p__Bacillota_A;c__Clostridia;o__Lachnospirales;f__Lachnospiraceae;g__Ruminococcus_B;s__Ruminococcus_B gnavus	1	1	1	1	1	1	0	1	0	0	0	1	0	1	1	1	0	0	0	0	1	1	1	0	0	0	0	0	0	0	0	0	0	0	0	0	0	0	0	0	0	0	0	0	0	0	0
Control_IM_KR_0020_maxbin2_bin.8_sub	122_1	d__Bacteria;p__Bacillota_A;c__Clostridia;o__Lachnospirales;f__Lachnospiraceae;g__Ruminococcus_B;s__Ruminococcus_B gnavus	1	1	1	1	1	1	0	1	0	0	0	1	0	1	1	0	0	0	0	0	1	1	1	0	0	0	0	0	0	0	0	0	0	1	0	0	1	1	0	1	1	0	1	1	1	1	0
Control_IM_KR_0034_metabat2_bin.9	123_1	d__Bacteria;p__Bacillota_A;c__Clostridia;o__Lachnospirales;f__Lachnospiraceae;g__Eubacterium_G;s__Eubacterium_G ventriosum	0	0	0	1	1	1	0	1	0	0	0	0	0	0	1	0	0	1	1	0	0	0	0	0	0	0	0	0	0	0	0	0	0	1	0	0	0	1	1	1	1	1	1	1	1	1	0
Case_IM_KR_0014_metabat2_bin.35_sub	123_1	d__Bacteria;p__Bacillota_A;c__Clostridia;o__Lachnospirales;f__Lachnospiraceae;g__Eubacterium_G;s__Eubacterium_G ventriosum	1	0	0	1	1	1	0	1	0	0	0	0	0	0	1	0	0	1	1	0	0	0	0	0	0	0	0	0	0	0	0	0	0	1	0	0	0	1	1	1	1	1	1	1	1	1	0
Control_IM_KR_0016_concoct_bin.43	123_1	d__Bacteria;p__Bacillota_A;c__Clostridia;o__Lachnospirales;f__Lachnospiraceae;g__Eubacterium_G;s__Eubacterium_G ventriosum	1	1	0	1	1	1	0	1	0	0	0	0	0	0	1	0	0	1	1	0	0	0	0	0	0	0	0	0	0	0	0	0	0	0	0	0	0	0	0	0	0	0	0	0	0	0	0
Control_IM_KR_0042_concoct_bin.62	124_1	d__Bacteria;p__Bacillota_A;c__Clostridia;o__Lachnospirales;f__Lachnospiraceae;g__Anaerostipes;s__Anaerostipes hadrus	1	1	1	1	1	1	0	1	0	1	1	0	0	0	1	0	0	1	0	0	0	0	0	0	0	0	0	0	0	0	0	0	0	1	0	0	1	1	1	1	1	0	1	1	1	1	0
Case_IM_KR_0010_concoct_bin.10	124_1	d__Bacteria;p__Bacillota_A;c__Clostridia;o__Lachnospirales;f__Lachnospiraceae;g__Anaerostipes;s__Anaerostipes hadrus	0	0	1	1	1	1	0	1	0	1	1	0	0	0	1	0	0	1	0	0	0	0	0	0	0	0	0	0	0	0	0	0	0	0	0	0	0	0	0	0	0	0	0	0	0	0	0
Control_IM_KR_0035_concoct_bin.44	124_1	d__Bacteria;p__Bacillota_A;c__Clostridia;o__Lachnospirales;f__Lachnospiraceae;g__Anaerostipes;s__Anaerostipes hadrus	1	0	1	1	1	1	0	1	0	1	1	0	0	0	1	0	0	1	0	0	0	0	0	0	0	0	0	0	0	0	0	0	0	1	0	0	1	1	1	1	1	0	1	1	1	0	0
Control_IM_KR_0020_maxbin2_bin.10_sub	124_1	d__Bacteria;p__Bacillota_A;c__Clostridia;o__Lachnospirales;f__Lachnospiraceae;g__Anaerostipes;s__Anaerostipes hadrus	1	0	1	1	1	1	0	1	0	1	1	0	0	0	1	0	0	1	0	0	0	0	0	0	0	0	0	0	0	0	0	0	0	0	0	0	0	0	0	0	0	0	0	0	0	0	0
Case_IM_KR_0003_maxbin2_bin.10_sub	124_1	d__Bacteria;p__Bacillota_A;c__Clostridia;o__Lachnospirales;f__Lachnospiraceae;g__Anaerostipes;s__Anaerostipes hadrus	1	1	1	1	1	1	0	1	0	1	1	0	0	0	1	0	0	1	0	0	0	0	0	0	0	0	0	0	0	0	0	0	0	1	0	0	1	1	1	1	1	0	1	1	1	1	0
Control_IM_KR_0035_concoct_bin.42	125_1	d__Bacteria;p__Bacillota;c__Bacilli;o__Lactobacillales;f__Lactobacillaceae;g__Ligilactobacillus;s__Ligilactobacillus ruminis	1	1	0	1	1	1	1	0	1	1	1	0	0	1	1	1	1	1	0	0	0	0	0	1	0	0	0	0	0	0	0	0	0	1	0	0	0	1	0	1	1	1	1	1	1	1	0
Case_IM_KR_0003_concoct_bin.46	125_1	d__Bacteria;p__Bacillota;c__Bacilli;o__Lactobacillales;f__Lactobacillaceae;g__Ligilactobacillus;s__Ligilactobacillus ruminis	1	1	0	1	1	1	1	0	1	1	1	0	0	1	1	1	1	1	0	0	0	0	0	1	0	0	0	0	0	0	0	0	0	1	0	0	0	1	0	1	1	1	1	1	1	0	0
Case_IM_KR_0012_concoct_bin.56_sub	126_0	d__Bacteria;p__Bacillota_A;c__Clostridia;o__Lachnospirales;f__Lachnospiraceae;g__Blautia_A;s__Blautia_A massiliensis	1	1	1	1	1	1	0	1	0	0	0	0	0	0	0	0	1	0	0	0	0	0	0	0	1	0	0	0	0	0	0	0	0	1	0	0	1	1	1	1	1	1	1	1	1	1	0
Control_IM_KR_0039_concoct_bin.61	127_0	d__Bacteria;p__Bacillota_A;c__Clostridia;o__Christensenellales;f__CAG-138;g__Phil1;s__Phil1 sp001940855	1	0	1	1	1	1	0	1	0	0	0	1	0	0	0	0	0	0	0	0	0	0	0	0	0	0	0	0	0	0	0	0	0	0	0	0	1	0	0	1	0	1	0	1	1	1	0
Case_IM_KR_0001_metabat2_bin.19	129_0	d__Bacteria;p__Bacillota_A;c__Clostridia;o__UBA1381;f__UBA9506;g__Congzhengia;s__Congzhengia minquanensis	0	1	0	1	1	1	0	0	0	0	0	1	0	0	0	0	0	0	0	0	0	0	0	0	1	0	0	0	0	0	0	0	0	0	0	0	1	1	1	1	0	1	1	1	1	1	0
Control_IM_KR_0038_concoct_bin.66	130_0	d__Bacteria;p__Bacillota;c__Bacilli;o__Lactobacillales;f__Enterococcaceae;g__Enterococcus_B;s__Enterococcus_B hirae	1	1	0	1	1	1	1	1	0	1	1	0	0	1	0	1	1	1	0	0	0	0	0	1	0	0	0	0	0	0	0	0	0	0	0	0	1	1	0	1	0	1	1	1	1	1	0
Case_IM_KR_0001_concoct_bin.37	131_0	d__Bacteria;p__Bacteroidota;c__Bacteroidia;o__Bacteroidales;f__Marinifilaceae;g__Butyricimonas;s__Butyricimonas virosa	1	0	1	0	0	0	0	1	0	0	0	0	0	0	0	0	0	0	0	0	0	0	1	0	0	0	0	0	0	0	0	0	0	1	1	1	1	1	1	1	1	0	1	0	0	0	0
Case_IM_KR_0002_maxbin2_bin.29	132_0	d__Bacteria;p__Bacillota_A;c__Clostridia;o__Christensenellales;f__Borkfalkiaceae;g__UBA7597;s__UBA7597 sp900542935	0	1	0	1	1	0	0	1	0	0	0	0	0	0	0	0	0	0	0	0	0	0	0	0	0	0	0	0	0	0	0	0	0	1	0	0	1	1	1	0	1	1	1	1	0	1	0
Abbreviation. IM; individual-assembly MAG
[truncated: 230 more columns]

[truncated: 1 more sheets: Table S10]
